# Supplementary material for: Classification of deep vein thrombosis stages using convolutional neural network of electromyogram with vibrotactile stimulation toward developing an early diagnostic tool: A preliminary study on a pig model
Source: PLoS One. 2023 Feb 2;18(2):e0281219. doi: 10.1371/journal.pone.0281219 (PMC9894458; doi:10.1371/journal.pone.0281219)
Supplement: S1 File — The first row (T-1, T1, T2, T3, T4, T5, T6, T7, and T8) means the DVT stages. (XLSX) [file pone.0281219.s001.xlsx]

## Sheet: Pig1_Left
T-1	T1	T2	T3	T4	T5	T6	T7	T8
-0.061775	0.053688	0.013226	-0.01934	-0.010787	-0.01013	-0.024933	-0.062104	-0.02888
-0.05092	-0.005195	0.055661	-0.007169	-0.004537	-0.001906	-0.013419	-0.036117	-0.016051
-0.030196	-0.053881	0.04349	-0.027893	-0.011116	0.00895	-0.003879	-0.02263	-0.015064
-0.014406	-0.083486	0.08757	-0.052565	-0.043354	0.016845	0.010924	-0.017367	-0.024604
-0.019669	-0.071644	0.065859	-0.044999	-0.048288	0.0152	0.015529	-0.006182	-0.067368
-0.11836	-0.055525	0.00895	-0.015064	-0.021643	-0.016051	-0.004537	0.000726	-0.066052
-0.097303	-0.041709	-0.040722	-0.012761	-0.004537	-0.044341	-0.037433	-0.011445	-0.033156
0.006318	-0.037762	-0.098947	0.0027	-0.001248	-0.058157	-0.053881	-0.029867	-0.008814
0.078688	-0.027564	-0.09171	0.009608	0.013226	-0.046315	-0.040064	-0.053223	-0.008485
0.074083	-0.023288	-0.07296	0.007963	0.017174	-0.034143	-0.031841	-0.046644	0.009279
0.12836	-0.085131	-0.05717	-0.011445	-0.002564	-0.023617	-0.01934	-0.037433	0.005989
0.10632	-0.077565	-0.056841	-0.042038	-0.031183	-0.018024	-0.016709	-0.026906	-0.011116
0.039872	-0.009143	-0.037433	-0.048288	-0.056512	-0.009801	-0.003879	-0.023288	-0.045328
-0.02559	0.040529	-0.021972	-0.043025	-0.04763	-0.009143	-0.005524	-0.01638	-0.068684
-0.10158	0.04678	-0.040393	-0.035459	-0.040064	-0.03513	-0.034143	-0.014406	-0.049275
-0.10388	0.084609	-0.08546	-0.019669	-0.030525	-0.058157	-0.059802	-0.017038	-0.042038
-0.081513	0.071122	-0.025261	-0.013419	-0.020327	-0.031183	-0.042038	-0.056183	-0.029538
-0.057499	0.026713	0.036911	-0.006511	-0.013419	-0.009801	-0.02263	-0.046972	-0.020656
-0.050262	-0.024275	0.055661	-0.006511	-0.012761	0.003029	-0.009801	-0.026906	-0.01638
-0.035788	-0.081513	0.070135	-0.034801	-0.024933	0.014213	0.000726	-0.013419	-0.01638
-0.023946	-0.093355	0.093162	-0.048617	-0.055196	0.019805	0.005989	-0.014406	-0.044341
-0.044012	-0.070657	0.051385	-0.031512	-0.036775	0.012239	-0.002235	-0.002564	-0.069999
-0.13217	-0.050262	-0.009143	-0.014406	-0.013748	-0.018024	-0.020656	-0.00355	-0.055196
-0.062762	-0.045986	-0.05717	-0.007169	-0.002235	-0.050591	-0.053552	-0.021972	-0.030854
0.036253	-0.024933	-0.094342	0.001713	0.011581	-0.05092	-0.062433	-0.053552	-0.020327
0.090202	-0.015722	-0.088421	0.009279	0.020463	-0.04467	-0.044341	-0.059144	-0.012103
0.085267	-0.022959	-0.072302	0.001055	0.014871	-0.024604	-0.02559	-0.050262	0.004673
0.14349	-0.088092	-0.060789	-0.020656	-0.006182	-0.026577	-0.02263	-0.037104	0.001713
0.1129	-0.045986	-0.058486	-0.051578	-0.040722	-0.011445	-0.00684	-0.031841	-0.020985
0.026055	0.018818	-0.039078	-0.054867	-0.050262	-0.007827	-0.002235	-0.019669	-0.051578
-0.045986	0.051714	-0.023288	-0.039407	-0.042367	-0.019669	-0.004866	-0.011116	-0.063749
-0.11967	0.050727	-0.067697	-0.031512	-0.031841	-0.054867	-0.050591	-0.010459	-0.047301
-0.1029	0.091517	-0.073618	-0.02559	-0.024275	-0.047959	-0.053881	-0.031841	-0.026577
-0.080526	0.06553	-0.009143	-0.015393	-0.01934	-0.025919	-0.027893	-0.051249	-0.024933
-0.064736	0.002371	0.051714	-0.013419	-0.013419	-0.01013	-0.007827	-0.043025	-0.018024
-0.049933	-0.042367	0.052372	-0.013419	-0.012761	-0.007498	-0.006511	-0.015722	-0.01638
-0.028222	-0.094671	0.089215	-0.042696	-0.043025	0.016187	0.010595	-0.004866	-0.012761
-0.019011	-0.091052	0.081649	-0.040064	-0.058815	0.015529	0.010924	0.003687	-0.049275
-0.078881	-0.075263	0.036582	-0.015722	-0.037104	0.001713	-0.002235	0.005002	-0.068026
-0.11901	-0.055525	-0.018682	-0.00684	-0.014735	-0.027235	-0.033814	-0.002564	-0.043354
-0.035788	-0.056183	-0.070328	0.003029	-0.003222	-0.049933	-0.061118	-0.022959	-0.023617
0.053359	-0.033485	-0.088421	0.012897	0.011581	-0.042367	-0.060789	-0.052894	-0.017367
0.076386	-0.018024	-0.081513	0.010266	0.018818	-0.029209	-0.043354	-0.062762	0.000397
0.10073	-0.051907	-0.063749	-0.006511	0.009608	-0.017038	-0.027893	-0.051578	0.004344
0.12441	-0.085789	-0.056841	-0.036446	-0.016051	-0.014077	-0.023617	-0.041709	-0.007498
0.08757	-0.023946	-0.048617	-0.052894	-0.046315	-0.014735	-0.008814	-0.035459	-0.043683
0.001713	0.042832	-0.031183	-0.050262	-0.046644	-0.00684	-0.004866	-0.025261	-0.065394
-0.065394	0.061583	-0.035788	-0.040393	-0.039407	-0.027893	-0.016051	-0.017696	-0.06046
-0.10849	0.080333	-0.091052	-0.026906	-0.027235	-0.059473	-0.054209	-0.020656	-0.041709
-0.079868	0.093491	-0.057499	-0.027564	-0.020985	-0.042367	-0.044341	-0.052236	-0.029867
-0.058815	0.056648	0.00895	-0.016709	-0.010459	-0.01934	-0.018682	-0.055525	-0.021972
-0.048946	-0.007498	0.056319	-0.011116	-0.007498	-0.006511	-0.005853	-0.027893	-0.01309
-0.037762	-0.060789	0.047766	-0.024933	-0.013748	0.003358	0.001055	-0.010787	-0.009472
-0.024275	-0.096316	0.094149	-0.050262	-0.050262	0.012568	0.015858	-0.009472	-0.019669
-0.029209	-0.083486	0.07178	-0.042038	-0.049604	0.010924	0.0152	0.004344	-0.059473
-0.12921	-0.069341	0.016187	-0.014735	-0.030854	-0.020327	-0.004866	0.007634	-0.064736
-0.10586	-0.056183	-0.028222	-0.001248	-0.008485	-0.048946	-0.04138	-0.006511	-0.032827
-0.00355	-0.046644	-0.084802	0.007305	-0.006182	-0.053552	-0.061118	-0.030196	-0.015064
0.073096	-0.033485	-0.0825	0.017832	0.00895	-0.042038	-0.050262	-0.050262	-0.008485
0.070793	-0.026906	-0.065723	0.0152	0.01191	-0.028222	-0.03513	-0.049933	0.003358
0.12968	-0.094671	-0.051578	-0.002235	-0.00355	-0.023946	-0.029209	-0.03842	0.003029
0.10994	-0.073947	-0.05092	-0.040393	-0.031841	-0.007827	-0.02559	-0.03217	-0.01638
0.050398	-0.005853	-0.035459	-0.048946	-0.052894	-0.006511	-0.015722	-0.022959	-0.050262
-0.02263	0.051714	-0.02559	-0.046644	-0.047959	-0.001577	-0.012103	-0.022301	-0.067368
-0.10125	0.052372	-0.050591	-0.043025	-0.029538	-0.034143	-0.040064	-0.023946	-0.055525
-0.1029	0.091846	-0.093684	-0.030196	-0.023617	-0.053881	-0.062762	-0.029867	-0.047301
-0.073947	0.085925	-0.035459	-0.020327	-0.018353	-0.028222	-0.04138	-0.062104	-0.033814
-0.048288	0.041187	0.026055	-0.014406	-0.008156	-0.009472	-0.017696	-0.053552	-0.024604
-0.043025	-0.012432	0.041845	-0.014077	-0.005853	-0.003222	-0.00684	-0.028551	-0.013748
-0.027564	-0.070986	0.05928	-0.04138	-0.021314	0.014213	0.012239	-0.017367	-0.016051
-0.012761	-0.089079	0.080004	-0.051578	-0.050262	0.012568	0.016516	-0.011116	-0.037762
-0.037762	-0.06671	0.048753	-0.033814	-0.035788	0.004344	0.007963	0.0027	-0.069999
-0.12987	-0.052894	-0.01309	-0.015722	-0.013419	-0.022301	-0.013419	0.005989	-0.044999
-0.069341	-0.051249	-0.054538	-0.007498	-0.003879	-0.056512	-0.046315	-0.011116	-0.023288
0.026713	-0.039078	-0.090066	0.003358	0.005331	-0.056512	-0.056512	-0.042696	-0.010459
0.079017	-0.024933	-0.082171	0.013555	0.014213	-0.044012	-0.037762	-0.053881	-0.008156
0.077701	-0.038749	-0.06671	0.00566	0.009937	-0.029209	-0.022301	-0.043354	0.006318
0.12935	-0.099934	-0.047959	-0.018024	-0.01309	-0.02263	-0.01934	-0.03217	0.004015
0.099741	-0.056183	-0.050262	-0.045657	-0.046644	-0.012103	-0.010787	-0.025261	-0.020656
0.010595	0.013226	-0.024933	-0.045657	-0.056512	-0.004208	-0.004866	-0.01934	-0.054209
-0.049604	0.04349	-0.017696	-0.037104	-0.04763	-0.014735	-0.011116	-0.009143	-0.060789
-0.12033	0.049082	-0.060789	-0.024933	-0.03217	-0.049275	-0.056841	-0.013419	-0.047301
-0.09796	0.091846	-0.069012	-0.021643	-0.027235	-0.046315	-0.063749	-0.035788	-0.032827
-0.075263	0.068491	-0.00355	-0.013419	-0.01638	-0.020656	-0.038749	-0.062433	-0.027235
-0.055196	0.007963	0.051056	-0.015064	-0.011774	-0.002893	-0.018024	-0.048946	-0.021972
-0.047959	-0.034472	0.049411	-0.013419	-0.006511	-0.000261	-0.009801	-0.025261	-0.022301
-0.031512	-0.087434	0.081978	-0.04763	-0.037104	0.022766	0.006976	-0.019669	-0.018024
-0.018682	-0.080197	0.072438	-0.043683	-0.052565	0.019805	0.012897	-0.007498	-0.057499
-0.074276	-0.06671	0.025398	-0.023288	-0.03217	0.000726	-0.003222	-0.006182	-0.074276
-0.12033	-0.040393	-0.02888	-0.010787	-0.005195	-0.02888	-0.029209	-0.008814	-0.045328
-0.030525	-0.046644	-0.080855	-0.004537	-0.002564	-0.054209	-0.05717	-0.024933	-0.019669
0.060596	-0.02263	-0.093026	0.009937	0.014542	-0.047959	-0.051578	-0.050262	-0.015722
0.091517	-0.016709	-0.086118	0.007634	0.017174	-0.036446	-0.036117	-0.059144	0.002371
0.11553	-0.053223	-0.065723	-0.007827	0.013555	-0.025919	-0.020656	-0.04138	0.008621
0.13461	-0.091052	-0.058157	-0.041051	-0.017696	-0.020327	-0.016051	-0.033156	-0.00355
0.087899	-0.030196	-0.041051	-0.05092	-0.049275	-0.022301	-0.007498	-0.026248	-0.038091
-0.005195	0.033292	-0.028551	-0.050262	-0.052565	-0.01013	-0.003222	-0.017696	-0.060789
-0.080855	0.050069	-0.030854	-0.037433	-0.041709	-0.02888	-0.016709	-0.011116	-0.054538
-0.11803	0.063885	-0.086776	-0.023946	-0.034801	-0.05717	-0.056512	-0.011116	-0.043025
-0.094013	0.080662	-0.048288	-0.020327	-0.026248	-0.043683	-0.048617	-0.045657	-0.030196
-0.072631	0.043819	0.018818	-0.013419	-0.012761	-0.018024	-0.022959	-0.051907	-0.025919
-0.06046	-0.014735	0.061912	-0.003222	-0.01013	-0.004208	-0.011116	-0.02888	-0.011116
-0.042367	-0.069012	0.054346	-0.018682	-0.019669	0.00895	-0.002564	-0.014735	-0.013748
-0.024275	-0.095987	0.099741	-0.044999	-0.050591	0.015858	0.00895	-0.010787	-0.024275
-0.024933	-0.076907	0.07507	-0.042696	-0.048946	0.017832	0.004344	-0.004866	-0.067039
-0.11507	-0.062762	0.012897	-0.011774	-0.02559	-0.013419	-0.013748	0.003029	-0.064078
-0.093026	-0.045657	-0.034143	-0.003879	-0.009472	-0.037433	-0.047301	-0.012761	-0.038091
-0.00059	-0.036446	-0.09171	0.004344	0.002042	-0.047959	-0.067039	-0.034801	-0.018682
0.066188	-0.022959	-0.09171	0.00895	0.016845	-0.037433	-0.051578	-0.057499	-0.014735
0.073425	-0.01638	-0.075921	0.007634	0.020134	-0.026248	-0.032827	-0.054209	0.003029
0.13132	-0.078223	-0.058486	-0.01309	0.004015	-0.020985	-0.024275	-0.045986	6.8026e-05
0.11685	-0.065065	-0.059473	-0.04138	-0.023946	-0.013419	-0.02263	-0.035459	-0.015722
0.059938	0.004344	-0.043025	-0.05717	-0.053552	-0.005195	-0.006182	-0.027235	-0.047301
-0.011116	0.053688	-0.027893	-0.04763	-0.045986	-0.011116	-0.002893	-0.018682	-0.065394
-0.092697	0.054674	-0.05092	-0.043683	-0.030854	-0.043683	-0.02888	-0.020985	-0.055196
-0.096974	0.091188	-0.092697	-0.029209	-0.020656	-0.064736	-0.056512	-0.020327	-0.041051
-0.078552	0.076057	-0.034143	-0.020656	-0.018353	-0.033485	-0.033156	-0.053881	-0.029867
-0.056183	0.029674	0.03099	-0.012103	-0.01309	-0.01638	-0.014406	-0.046644	-0.017696
-0.055854	-0.021972	0.048424	-0.009801	-0.013748	-0.007498	-0.004208	-0.025261	-0.010787
-0.035788	-0.08546	0.065859	-0.036775	-0.027235	0.00895	0.01191	-0.006182	-0.008814
-0.02263	-0.099934	0.089215	-0.04763	-0.059144	0.012568	0.016845	-0.002235	-0.033814
-0.045657	-0.079868	0.055003	-0.027893	-0.041709	0.001055	0.007634	0.00895	-0.06671
-0.13974	-0.058815	-0.007498	-0.010459	-0.020656	-0.018682	-0.018682	0.005002	-0.045657
-0.073947	-0.055525	-0.050591	6.8026e-05	-0.009472	-0.048288	-0.054867	-0.007827	-0.021972
0.024082	-0.039078	-0.084473	0.011252	0.003687	-0.049604	-0.057499	-0.043354	-0.015064
0.079675	-0.027235	-0.077894	0.018489	0.015529	-0.044341	-0.050591	-0.056512	-0.013419
0.079017	-0.034472	-0.065065	0.006318	0.013226	-0.020327	-0.031183	-0.051249	0.007963
0.13395	-0.095658	-0.053552	-0.017367	-0.012103	-0.018682	-0.028551	-0.041051	0.000397
0.10139	-0.047301	-0.054538	-0.045986	-0.045328	-0.007827	-0.018353	-0.035459	-0.026577
0.019147	0.021779	-0.031841	-0.052894	-0.051578	-0.002564	-0.010459	-0.027893	-0.058815
-0.042696	0.057635	-0.024275	-0.044012	-0.042038	-0.00684	-0.011774	-0.022301	-0.066381
-0.10717	0.05928	-0.068684	-0.032827	-0.028222	-0.046315	-0.053223	-0.021972	-0.052894
-0.090395	0.10533	-0.075263	-0.028222	-0.020985	-0.046644	-0.059144	-0.043354	-0.033485
-0.069012	0.076386	-0.010787	-0.020985	-0.010459	-0.020985	-0.029867	-0.064736	-0.028222
-0.050262	0.013226	0.045793	-0.021314	-0.007498	-0.004208	-0.007169	-0.050591	-0.020327
-0.038749	-0.034143	0.042832	-0.019011	-0.006182	-0.010459	-0.000261	-0.021314	-0.021643
-0.022301	-0.086776	0.082636	-0.049604	-0.034472	0.013555	0.015858	-0.013419	-0.017038
-0.015722	-0.084802	0.070464	-0.050262	-0.054209	0.013226	0.017174	0.001384	-0.048946
-0.083158	-0.07296	0.029016	-0.025261	-0.034801	-0.004208	0.003687	0.006647	-0.065394
-0.12625	-0.055196	-0.021972	-0.008485	-0.010787	-0.03217	-0.028551	0.001055	-0.042696
-0.03842	-0.059802	-0.073618	0.001713	-0.004537	-0.055525	-0.053881	-0.019669	-0.01934
0.052701	-0.037433	-0.087105	0.015858	0.006647	-0.049933	-0.053223	-0.044341	-0.011445
0.081649	-0.028222	-0.071973	0.019147	0.01191	-0.038749	-0.039735	-0.050262	0.002042
0.10797	-0.061446	-0.059144	-0.001577	0.00566	-0.027235	-0.026248	-0.039078	0.007305
0.11816	-0.093684	-0.05092	-0.031183	-0.020656	-0.018024	-0.019998	-0.030196	0.001384
0.072438	-0.03513	-0.037762	-0.045328	-0.053223	-0.012432	-0.011774	-0.023946	-0.036775
-0.015722	0.033292	-0.024604	-0.041051	-0.05092	-0.007498	-0.010787	-0.01934	-0.060789
-0.078552	0.054017	-0.028551	-0.03513	-0.04138	-0.021314	-0.027564	-0.018682	-0.059802
-0.11276	0.072767	-0.085789	-0.023617	-0.02888	-0.051907	-0.062433	-0.018024	-0.043025
-0.08546	0.088557	-0.049604	-0.020327	-0.021314	-0.035788	-0.053552	-0.051249	-0.033814
-0.065065	0.055661	0.016845	-0.012432	-0.010459	-0.01638	-0.02888	-0.058486	-0.027235
-0.048288	-0.006511	0.052701	-0.012761	-0.005195	-0.000919	-0.013419	-0.041709	-0.017696
-0.035459	-0.056183	0.045135	-0.023288	-0.010787	0.009937	-0.004208	-0.021643	-0.014406
-0.018024	-0.089408	0.08757	-0.05092	-0.045986	0.016516	0.014213	-0.019669	-0.02888
-0.018353	-0.071644	0.061583	-0.047959	-0.043354	0.014542	0.015529	-0.007169	-0.066052
-0.11178	-0.055854	0.001384	-0.02263	-0.023617	-0.010787	-0.002893	-0.001906	-0.067697
-0.092039	-0.040722	-0.043683	-0.009143	-0.002235	-0.043025	-0.037433	-0.008814	-0.034143
0.00566	-0.03513	-0.095987	6.8026e-05	-0.001248	-0.056512	-0.055196	-0.030525	-0.019669
0.077043	-0.023617	-0.091052	0.008621	0.017174	-0.046972	-0.044999	-0.052894	-0.008814
0.078359	-0.02263	-0.072631	0.007305	0.013884	-0.030854	-0.029209	-0.050262	0.006318
0.13461	-0.089079	-0.057828	-0.008814	-0.001906	-0.02888	-0.024604	-0.035788	0.002371
0.1152	-0.072302	-0.051578	-0.037433	-0.030525	-0.017038	-0.018353	-0.027893	-0.012103
0.050727	-0.007498	-0.032827	-0.052894	-0.059802	-0.011116	-0.007498	-0.017696	-0.040064
-0.027893	0.043819	-0.019011	-0.043354	-0.051249	-0.008814	-0.005524	-0.014077	-0.066381
-0.10915	0.044477	-0.043683	-0.038091	-0.036446	-0.040064	-0.037104	-0.013419	-0.051578
-0.11276	0.083623	-0.082829	-0.026577	-0.026577	-0.060789	-0.061775	-0.020656	-0.039078
-0.086776	0.064543	-0.02559	-0.015722	-0.023288	-0.031512	-0.042367	-0.050262	-0.02559
-0.06342	0.027371	0.039214	-0.005524	-0.013748	-0.008485	-0.020985	-0.04763	-0.020985
-0.056183	-0.024275	0.05303	-0.004866	-0.014077	-0.001248	-0.012761	-0.027564	-0.013419
-0.035788	-0.085131	0.072438	-0.034801	-0.02559	0.018489	0.003358	-0.01934	-0.01309
-0.01934	-0.096974	0.086912	-0.045657	-0.056512	0.019805	0.010595	-0.009801	-0.040064
-0.040064	-0.069999	0.055332	-0.030196	-0.04467	0.012897	0.001713	-0.000919	-0.074276
-0.12658	-0.052565	-0.011774	-0.015722	-0.016051	-0.015064	-0.022959	-0.00355	-0.054538
-0.061775	-0.047301	-0.055854	-0.009801	-0.000261	-0.043354	-0.050262	-0.018682	-0.031183
0.035595	-0.031841	-0.092368	0.001055	0.007305	-0.047301	-0.058486	-0.046315	-0.017367
0.084938	-0.014406	-0.085789	0.012568	0.020134	-0.042038	-0.043683	-0.061775	-0.013419
0.085596	-0.023946	-0.076249	0.001055	0.015858	-0.024604	-0.026248	-0.051249	0.009608
0.13625	-0.086118	-0.057499	-0.019011	-0.005524	-0.017696	-0.01638	-0.038091	0.001384
0.10961	-0.044341	-0.056841	-0.04763	-0.042696	-0.014406	-0.007827	-0.028551	-0.026906
0.024411	0.025069	-0.035459	-0.054867	-0.05092	-0.009801	-0.001577	-0.02559	-0.05717
-0.04138	0.043161	-0.029209	-0.044341	-0.040064	-0.015064	-0.007169	-0.014406	-0.059144
-0.11507	0.049082	-0.071973	-0.030854	-0.030196	-0.054209	-0.050262	-0.012761	-0.045986
-0.093355	0.092175	-0.075263	-0.02559	-0.024933	-0.058157	-0.057499	-0.03217	-0.031183
-0.075592	0.064872	-0.005853	-0.017696	-0.015393	-0.02888	-0.026906	-0.058815	-0.024275
-0.055525	0.000726	0.050398	-0.017038	-0.015064	-0.010787	-0.006182	-0.041051	-0.014735
-0.048946	-0.042367	0.054346	-0.01309	-0.012761	-0.008485	-0.002893	-0.017038	-0.016051
-0.027893	-0.096645	0.091188	-0.046644	-0.04138	0.009937	0.010924	-0.009472	-0.014077
-0.02263	-0.085789	0.082636	-0.042038	-0.058486	0.013884	0.012568	-0.00059	-0.048946
-0.083815	-0.073947	0.03395	-0.020327	-0.039078	0.000726	-0.002564	0.005989	-0.063749
-0.12921	-0.05092	-0.014406	-0.001577	-0.012103	-0.025919	-0.036446	-0.00059	-0.03842
-0.03513	-0.056183	-0.071644	-0.001248	-0.007169	-0.052565	-0.065723	-0.021972	-0.021643
0.048753	-0.027893	-0.083486	0.016187	0.013226	-0.043683	-0.057828	-0.050591	-0.013748
0.079675	-0.01934	-0.074934	0.015529	0.011252	-0.030525	-0.047301	-0.06046	-0.000919
0.10501	-0.05092	-0.057828	-0.002235	0.008621	-0.021972	-0.030196	-0.05092	-0.001248
0.12178	-0.087434	-0.058157	-0.03513	-0.016051	-0.014735	-0.022959	-0.042367	-0.010459
0.084609	-0.021314	-0.042696	-0.046315	-0.046315	-0.011445	-0.012103	-0.031841	-0.043025
6.8026e-05	0.04349	-0.031512	-0.048946	-0.050591	-0.004208	-0.007498	-0.024275	-0.067039
-0.068684	0.062569	-0.036446	-0.040393	-0.031841	-0.023288	-0.020985	-0.018682	-0.060131
-0.10421	0.078688	-0.093684	-0.034801	-0.026248	-0.054209	-0.05717	-0.020656	-0.043683
-0.082829	0.090531	-0.056512	-0.022301	-0.016051	-0.040064	-0.046315	-0.044999	-0.031841
-0.066052	0.053688	0.014213	-0.017696	-0.009801	-0.018353	-0.020656	-0.05717	-0.026906
-0.052236	-0.007498	0.051385	-0.018353	-0.00059	-0.006182	-0.009143	-0.034472	-0.012103
-0.037104	-0.063091	0.044148	-0.030196	-0.01013	0.00566	0.002042	-0.014735	-0.010787
-0.024604	-0.093355	0.092504	-0.050262	-0.048946	0.012568	0.018489	-0.008156	-0.021643
-0.023288	-0.081842	0.068491	-0.051578	-0.052565	0.00895	0.015858	0.001055	-0.064078
-0.12099	-0.068355	0.005989	-0.015393	-0.023617	-0.019011	-0.004537	0.00895	-0.057828
-0.099276	-0.052894	-0.036446	-0.004537	-0.008156	-0.043683	-0.037762	-0.002564	-0.031512
-0.001577	-0.046644	-0.089408	0.007963	-0.006511	-0.058157	-0.059802	-0.027893	-0.014077
0.070135	-0.032498	-0.087434	0.0152	0.008292	-0.044012	-0.047301	-0.053552	-0.009143
0.075728	-0.02888	-0.068355	0.015858	0.012568	-0.028222	-0.03513	-0.048946	0.007634
0.13132	-0.090066	-0.04763	-0.004208	-0.004537	-0.023946	-0.029538	-0.035788	0.007305
0.11027	-0.074605	-0.049275	-0.031512	-0.030525	-0.010787	-0.028222	-0.027564	-0.014406
0.046451	-0.004537	-0.036117	-0.050262	-0.05717	-0.002564	-0.014406	-0.029209	-0.046644
-0.023946	0.048753	-0.024604	-0.042367	-0.048288	-0.002564	-0.011445	-0.019011	-0.068355
-0.099934	0.051714	-0.046315	-0.041709	-0.03513	-0.034801	-0.04138	-0.022959	-0.056512
-0.10487	0.091188	-0.08875	-0.026577	-0.023946	-0.058157	-0.067697	-0.027564	-0.048617
-0.077236	0.082307	-0.028222	-0.024275	-0.019011	-0.027235	-0.039078	-0.061775	-0.030854
-0.051249	0.037898	0.031319	-0.012432	-0.011445	-0.005195	-0.016709	-0.053552	-0.022959
-0.048288	-0.015722	0.04678	-0.012103	-0.009801	0.002371	-0.004537	-0.032827	-0.019011
-0.030854	-0.076249	0.062898	-0.039078	-0.019669	0.012568	0.010595	-0.019011	-0.014406
-0.01638	-0.087434	0.080662	-0.055854	-0.055525	0.016845	0.021121	-0.011116	-0.039735
-0.03842	-0.069341	0.048424	-0.034143	-0.038091	0.005331	0.00566	0.002371	-0.071973
-0.13316	-0.051249	-0.015393	-0.018024	-0.013419	-0.020985	-0.017367	-0.001906	-0.052894
-0.069341	-0.054867	-0.06046	-0.008485	0.001384	-0.053223	-0.048617	-0.014406	-0.027564
0.027371	-0.034143	-0.089737	0.001384	0.005989	-0.053552	-0.052894	-0.043354	-0.011774
0.076386	-0.022959	-0.081842	0.013555	0.010266	-0.05092	-0.041051	-0.052565	-0.00684
0.080004	-0.033156	-0.068026	0.004344	0.013555	-0.031841	-0.023617	-0.046972	0.01191
0.13856	-0.098618	-0.054538	-0.01638	-0.012103	-0.025261	-0.020327	-0.02888	0.007634
0.10698	-0.052565	-0.04763	-0.043354	-0.046644	-0.012761	-0.010787	-0.026248	-0.020327
0.018489	0.012897	-0.028222	-0.046972	-0.058157	-0.01013	-0.007827	-0.019011	-0.051907
-0.047959	0.046122	-0.021643	-0.035788	-0.04467	-0.013748	-0.013748	-0.014077	-0.060131
-0.11605	0.048095	-0.067039	-0.026906	-0.033485	-0.04763	-0.059144	-0.008485	-0.041709
-0.095658	0.091846	-0.065065	-0.01934	-0.026248	-0.045986	-0.064078	-0.033485	-0.03217
-0.074934	0.066188	-0.002235	-0.01309	-0.018353	-0.024275	-0.038091	-0.058815	-0.028222
-0.054538	0.006318	0.053359	-0.015064	-0.009472	-0.003879	-0.013419	-0.048617	-0.017038
-0.045986	-0.038749	0.050727	-0.010787	-0.009143	-0.004208	-0.011116	-0.019998	-0.01934
-0.034143	-0.085789	0.089544	-0.042696	-0.036117	0.018818	0.008292	-0.017038	-0.02263
-0.017367	-0.0825	0.074083	-0.046972	-0.051578	0.017832	0.009937	-0.007498	-0.059802
-0.075263	-0.065394	0.027042	-0.026248	-0.03217	0.004015	0.000726	-0.002893	-0.071315
-0.11605	-0.044341	-0.025919	-0.012761	-0.010459	-0.026577	-0.029538	-0.003879	-0.044999
-0.02888	-0.044341	-0.080197	-0.004537	-0.000261	-0.051249	-0.055196	-0.028222	-0.024275
0.056977	-0.025919	-0.095987	0.007305	0.016516	-0.048288	-0.051578	-0.053552	-0.017367
0.082307	-0.016051	-0.079868	0.010266	0.020134	-0.033485	-0.034143	-0.05717	6.8026e-05
0.10862	-0.056512	-0.065065	-0.002235	0.009937	-0.026248	-0.021643	-0.045328	-0.000261
0.12145	-0.087434	-0.059802	-0.036117	-0.011116	-0.022301	-0.015393	-0.037762	-0.01013
0.079675	-0.030525	-0.045986	-0.055196	-0.044341	-0.018682	-0.004866	-0.027564	-0.038749
-0.010787	0.036253	-0.02559	-0.050262	-0.047959	-0.009472	-0.001248	-0.019011	-0.062433
-0.077894	0.05303	-0.033485	-0.038749	-0.040393	-0.027893	-0.018353	-0.014406	-0.057499
-0.11309	0.066188	-0.091052	-0.027564	-0.030854	-0.057499	-0.055525	-0.011445	-0.035459
-0.084144	0.076714	-0.049604	-0.02263	-0.027564	-0.040722	-0.045657	-0.040064	-0.02559
-0.065394	0.044477	0.018818	-0.007827	-0.018353	-0.017696	-0.024604	-0.05092	-0.023288
-0.053223	-0.018353	0.057964	-0.009472	-0.013419	-0.007169	-0.011445	-0.031512	-0.012761
-0.039407	-0.065394	0.05303	-0.022959	-0.017367	0.003029	-0.002893	-0.013748	-0.007498
-0.023288	-0.095	0.099412	-0.046972	-0.053881	0.016516	0.014213	-0.01013	-0.023617
-0.023288	-0.076578	0.072438	-0.041709	-0.053881	0.014871	0.006318	0.000397	-0.06342
-0.11572	-0.059802	0.008621	-0.014406	-0.027564	-0.012103	-0.014735	0.003687	-0.064736
-0.09796	-0.047301	-0.033814	-0.005195	-0.008814	-0.039735	-0.041051	-0.008156	-0.033485
0.0027	-0.040064	-0.086776	0.003687	-0.005853	-0.048288	-0.064078	-0.033156	-0.018682
0.068491	-0.02263	-0.087763	0.0152	0.013226	-0.039078	-0.053223	-0.058486	-0.012103
0.078359	-0.015393	-0.071644	0.007963	0.017503	-0.024275	-0.034143	-0.057499	0.001713
0.13593	-0.080526	-0.056841	-0.009143	0.004344	-0.019011	-0.02888	-0.041051	0.003029
0.11586	-0.063091	-0.058486	-0.039735	-0.027893	-0.01013	-0.019998	-0.035459	-0.019998
0.054674	0.00566	-0.042696	-0.055196	-0.047301	-0.007827	-0.010787	-0.030196	-0.047301
-0.016051	0.056977	-0.028551	-0.051249	-0.043354	-0.005853	-0.006182	-0.021643	-0.067697
-0.097632	0.056319	-0.056841	-0.04467	-0.030525	-0.037433	-0.034801	-0.019998	-0.053223
-0.10355	0.095794	-0.093355	-0.030196	-0.026248	-0.064078	-0.061118	-0.02559	-0.045986
-0.083158	0.076714	-0.032827	-0.021643	-0.015393	-0.036775	-0.036775	-0.056841	-0.027235
-0.060131	0.029345	0.031977	-0.015064	-0.01309	-0.009801	-0.011445	-0.048617	-0.019669
-0.056512	-0.024275	0.045135	-0.009801	-0.014077	-0.008485	-0.003879	-0.023617	-0.012103
-0.034801	-0.086118	0.067504	-0.036446	-0.021972	0.00895	0.011581	-0.012103	-0.012761
-0.021314	-0.10454	0.086912	-0.049604	-0.055196	0.010924	0.018489	-0.005195	-0.033156
-0.04467	-0.077894	0.056319	-0.029538	-0.043683	0.005331	0.009279	0.005331	-0.066052
-0.13316	-0.061775	-0.008485	-0.008814	-0.01934	-0.024275	-0.020327	0.004344	-0.049933
-0.066052	-0.057828	-0.054209	-0.005195	-0.005195	-0.054209	-0.054538	-0.014406	-0.020985
0.03099	-0.042367	-0.086118	0.007634	0.003687	-0.05092	-0.059144	-0.039735	-0.01013
0.080333	-0.02559	-0.073947	0.017503	0.013226	-0.03842	-0.046644	-0.055196	-0.010787
0.081649	-0.036117	-0.065723	0.009937	0.012239	-0.025919	-0.03217	-0.047301	0.006647
0.13329	-0.096316	-0.05092	-0.011774	-0.01013	-0.021314	-0.023946	-0.036775	0.001055
0.10139	-0.05092	-0.05092	-0.042038	-0.045986	-0.009472	-0.015393	-0.029867	-0.027235
0.014213	0.023095	-0.029867	-0.046972	-0.054209	-0.00355	-0.009472	-0.028222	-0.061775
-0.046315	0.053359	-0.027235	-0.040064	-0.046315	-0.012432	-0.014735	-0.022301	-0.066052
-0.11342	0.060596	-0.071644	-0.029538	-0.026248	-0.04467	-0.051249	-0.021643	-0.051578
-0.087105	0.10106	-0.073289	-0.027235	-0.021314	-0.04467	-0.059473	-0.03842	-0.036446
-0.070328	0.076057	-0.00684	-0.017367	-0.011774	-0.020656	-0.031183	-0.063091	-0.029538
-0.045657	0.012897	0.039543	-0.020656	-0.004866	-0.005524	-0.01013	-0.048617	-0.01934
-0.042367	-0.033156	0.047766	-0.01934	-0.005524	-0.003879	-0.002564	-0.023288	-0.018682
-0.02559	-0.089408	0.083623	-0.048617	-0.037104	0.014871	0.014871	-0.012103	-0.019011
-0.018024	-0.084802	0.070464	-0.047959	-0.05092	0.010924	0.018489	-0.003879	-0.052565
-0.081184	-0.070986	0.019476	-0.030854	-0.034143	-0.001577	0.0027	0.0027	-0.063091
-0.12954	-0.053223	-0.02263	-0.010787	-0.010787	-0.027235	-0.026577	0.002371	-0.038749
-0.037104	-0.05717	-0.077236	-0.002235	-0.005524	-0.05717	-0.057828	-0.018353	-0.019669
0.051385	-0.030196	-0.086447	0.009937	0.012897	-0.051578	-0.052236	-0.044999	-0.010459
0.08132	-0.025261	-0.073618	0.007963	0.012239	-0.03842	-0.034801	-0.050262	0.005989
0.10665	-0.06046	-0.054209	0.002371	0.00566	-0.027564	-0.025261	-0.040393	0.010595
0.12606	-0.095	-0.053223	-0.032498	-0.01934	-0.022301	-0.023288	-0.035459	-0.001248
0.081978	-0.030854	-0.034472	-0.045986	-0.048617	-0.018353	-0.01013	-0.026248	-0.033156
-0.009801	0.034937	-0.019669	-0.045986	-0.056841	-0.004208	-0.009143	-0.019669	-0.062104
-0.077236	0.055332	-0.027564	-0.031841	-0.043354	-0.021643	-0.026906	-0.012761	-0.057828
-0.11342	0.073096	-0.091052	-0.02559	-0.034801	-0.056183	-0.066052	-0.018353	-0.044012
-0.086447	0.086912	-0.042367	-0.020327	-0.021643	-0.037762	-0.053552	-0.045986	-0.029867
-0.068026	0.052372	0.019147	-0.011774	-0.015722	-0.012761	-0.028551	-0.055854	-0.030196
-0.053223	-0.006511	0.056319	-0.007498	-0.01013	-0.000261	-0.016709	-0.038749	-0.020327
-0.033814	-0.056841	0.047109	-0.027564	-0.015393	0.010266	-0.002564	-0.021972	-0.01638
-0.020985	-0.08546	0.09086	-0.052236	-0.046972	0.020792	0.014213	-0.017696	-0.02888
-0.019669	-0.069999	0.060925	-0.046315	-0.045657	0.018161	0.011581	-0.007169	-0.071973
-0.11309	-0.053881	-0.000919	-0.020656	-0.01934	-0.016051	-0.009472	-0.001906	-0.067697
-0.088421	-0.044999	-0.043683	-0.01309	-0.002893	-0.042038	-0.036775	-0.012103	-0.037104
0.005002	-0.036117	-0.093355	0.002371	0.003358	-0.053881	-0.055196	-0.03217	-0.019998
0.070793	-0.026248	-0.092039	0.009608	0.0152	-0.04467	-0.042696	-0.05717	-0.015722
0.073096	-0.023617	-0.081842	0.006318	0.022437	-0.037762	-0.026906	-0.054867	0.006976
0.12408	-0.089408	-0.058157	-0.012103	6.8026e-05	-0.026906	-0.017367	-0.039735	0.007963
0.10731	-0.074605	-0.05717	-0.039735	-0.026906	-0.016051	-0.016709	-0.025261	-0.012432
0.045135	-0.009143	-0.035788	-0.055196	-0.055196	-0.011116	-0.005195	-0.022301	-0.042696
-0.024604	0.042503	-0.023288	-0.043025	-0.047301	-0.011445	-0.003222	-0.01309	-0.059144
-0.1029	0.043161	-0.045657	-0.03842	-0.036446	-0.037104	-0.030854	-0.010787	-0.048617
-0.10553	0.081649	-0.083486	-0.023288	-0.02888	-0.063749	-0.063749	-0.01934	-0.039735
-0.078223	0.07178	-0.020656	-0.019998	-0.023946	-0.031512	-0.041709	-0.054538	-0.025261
-0.054538	0.027371	0.046122	-0.010459	-0.015064	-0.013748	-0.022301	-0.044999	-0.014406
-0.051249	-0.024275	0.059609	-0.004208	-0.018682	-0.000919	-0.010459	-0.02559	-0.012103
-0.031841	-0.084802	0.076714	-0.027893	-0.028551	0.013555	0.001055	-0.01013	-0.013419
-0.018024	-0.092368	0.08757	-0.042038	-0.058815	0.016845	0.010266	-0.01013	-0.039078
-0.043683	-0.070986	0.054017	-0.023617	-0.044341	0.009279	6.8026e-05	0.004673	-0.072631
-0.13447	-0.049275	-0.011774	-0.00684	-0.019669	-0.015722	-0.025919	-0.002893	-0.056512
-0.063749	-0.048288	-0.060131	-0.005524	-0.001248	-0.04763	-0.055196	-0.017696	-0.02888
0.032963	-0.027893	-0.093355	0.000726	0.01191	-0.048617	-0.057828	-0.048288	-0.016051
0.080004	-0.015064	-0.08546	0.012897	0.020134	-0.042696	-0.048288	-0.05717	-0.014406
0.083623	-0.025919	-0.07296	0.003358	0.016845	-0.023617	-0.028551	-0.051578	0.002042
0.14152	-0.087434	-0.062433	-0.025919	-0.004537	-0.021314	-0.020985	-0.040722	6.8026e-05
0.10895	-0.04467	-0.055854	-0.05092	-0.042038	-0.010787	-0.00684	-0.034143	-0.024604
0.018489	0.02145	-0.036446	-0.053552	-0.047959	-0.007498	-0.00355	-0.026248	-0.059144
-0.048288	0.053688	-0.031841	-0.04467	-0.041051	-0.014406	-0.007827	-0.020327	-0.065065
-0.1177	0.054017	-0.080197	-0.033485	-0.02888	-0.053552	-0.047959	-0.01638	-0.043683
-0.10125	0.094149	-0.070328	-0.028222	-0.01934	-0.047959	-0.053881	-0.033814	-0.029867
-0.075263	0.064543	-0.005524	-0.016051	-0.015393	-0.026906	-0.029538	-0.054538	-0.022959
-0.05717	0.002042	0.050398	-0.015722	-0.008485	-0.011774	-0.005853	-0.04138	-0.014077
-0.051249	-0.045657	0.047437	-0.014077	-0.009143	-0.009472	-0.000261	-0.014077	-0.016709
-0.031841	-0.096316	0.096452	-0.04138	-0.042038	0.011581	0.012568	-0.008485	-0.015393
-0.018353	-0.090723	0.079675	-0.044999	-0.061446	0.0152	0.013555	-0.001577	-0.05092
-0.078552	-0.070986	0.031319	-0.021972	-0.035459	6.8026e-05	-0.001248	0.003029	-0.062433
-0.12099	-0.056183	-0.017367	-0.00684	-0.014406	-0.02888	-0.031512	0.001713	-0.037762
-0.030196	-0.056183	-0.071315	0.003029	-0.005853	-0.05092	-0.062433	-0.01934	-0.018682
0.057306	-0.031841	-0.087105	0.011581	0.008621	-0.045328	-0.061775	-0.049933	-0.01638
0.080333	-0.021972	-0.072302	0.015529	0.012897	-0.032498	-0.039735	-0.056183	-0.00059
0.10994	-0.05717	-0.055525	0.003029	0.00566	-0.018353	-0.028222	-0.046644	0.003358
0.12672	-0.086776	-0.056512	-0.030196	-0.019669	-0.015064	-0.021643	-0.039407	-0.009801
0.085925	-0.025261	-0.042038	-0.054209	-0.050262	-0.014735	-0.010787	-0.032498	-0.044012
-0.004537	0.04349	-0.02559	-0.048617	-0.046972	-0.001577	-0.003879	-0.023288	-0.068026
-0.074934	0.06224	-0.03842	-0.040722	-0.037762	-0.021314	-0.022959	-0.017696	-0.063749
-0.11112	0.081649	-0.093684	-0.028222	-0.026906	-0.054538	-0.062433	-0.023288	-0.046644
-0.082829	0.089544	-0.052236	-0.027893	-0.020327	-0.042367	-0.046644	-0.053223	-0.033156
-0.066381	0.055332	0.014213	-0.015393	-0.009143	-0.017038	-0.021314	-0.056183	-0.028551
-0.053881	-0.011445	0.049411	-0.012432	-0.003222	-0.00355	-0.008814	-0.036775	-0.018024
-0.040393	-0.062433	0.04349	-0.025919	-0.012432	0.003358	0.0027	-0.017038	-0.01638
-0.027893	-0.094671	0.087241	-0.058486	-0.046315	0.011252	0.017832	-0.011774	-0.021972
-0.028222	-0.078223	0.064543	-0.045657	-0.045986	0.009937	0.012239	0.003687	-0.061446
-0.11803	-0.06671	0.002371	-0.020327	-0.024933	-0.015722	-0.009143	0.006647	-0.063091
-0.097632	-0.052894	-0.037762	-0.008814	-0.005853	-0.044012	-0.039078	-0.004866	-0.026577
-0.001906	-0.044999	-0.09171	0.004673	-0.005853	-0.05717	-0.059144	-0.027235	-0.011116
0.067504	-0.033485	-0.085789	0.015529	0.007963	-0.044012	-0.049604	-0.053552	-0.006182
0.075728	-0.025919	-0.069012	0.012897	0.014542	-0.031183	-0.033485	-0.050591	0.007634
0.13165	-0.091052	-0.049275	-0.003879	-0.002235	-0.024604	-0.024933	-0.03842	0.008621
0.11816	-0.072631	-0.046972	-0.032827	-0.033814	-0.014077	-0.022301	-0.024604	-0.014077
0.054017	-0.004537	-0.030854	-0.04467	-0.056841	-0.007827	-0.012761	-0.022959	-0.046315
-0.018353	0.049411	-0.019669	-0.042696	-0.051578	-0.005853	-0.010459	-0.018353	-0.068684
-0.099934	0.048753	-0.043683	-0.034143	-0.035459	-0.034801	-0.038091	-0.015064	-0.051249
-0.10322	0.095136	-0.081513	-0.023946	-0.027235	-0.057828	-0.063091	-0.025261	-0.047959
-0.074276	0.08132	-0.023946	-0.020327	-0.024275	-0.030854	-0.043354	-0.059144	-0.032498
-0.055854	0.035266	0.035266	-0.011774	-0.009801	-0.009472	-0.017038	-0.056183	-0.026248
-0.053881	-0.014406	0.044806	-0.008485	-0.007827	-0.001906	-0.007169	-0.030525	-0.018024
-0.031841	-0.074605	0.06553	-0.034472	-0.021314	0.016516	0.007305	-0.021314	-0.020327
-0.016709	-0.090395	0.076057	-0.052565	-0.049275	0.016187	0.013555	-0.016051	-0.041051
-0.042367	-0.068684	0.043819	-0.034472	-0.035459	0.008292	0.010266	-0.002564	-0.072631
-0.13184	-0.053881	-0.018682	-0.01934	-0.011445	-0.018353	-0.016051	-0.002235	-0.051578
-0.065065	-0.048946	-0.064078	-0.011774	-0.004537	-0.049933	-0.047959	-0.018353	-0.027564
0.028687	-0.035788	-0.097632	-0.002893	0.00895	-0.054209	-0.055196	-0.044012	-0.009472
0.07507	-0.021972	-0.081842	0.008292	0.018818	-0.047959	-0.038091	-0.053881	-0.009801
0.079346	-0.037104	-0.067368	0.004673	0.015858	-0.02888	-0.027235	-0.044999	0.007963
0.12935	-0.10191	-0.055196	-0.016709	-0.011116	-0.025919	-0.019011	-0.034472	0.004673
0.10073	-0.058486	-0.050262	-0.042367	-0.046972	-0.01638	-0.010459	-0.024275	-0.019998
0.012897	0.015529	-0.023946	-0.048288	-0.055854	-0.005195	-0.005524	-0.020656	-0.054867
-0.047959	0.044806	-0.019998	-0.039735	-0.050262	-0.013419	-0.015064	-0.012761	-0.06046
-0.11474	0.046122	-0.069999	-0.028551	-0.029209	-0.050262	-0.052894	-0.015064	-0.043683
-0.095	0.089215	-0.063749	-0.025919	-0.025919	-0.051249	-0.059473	-0.027564	-0.029538
-0.069341	0.068162	0.004344	-0.011116	-0.020985	-0.022959	-0.034801	-0.058486	-0.02559
-0.045657	0.004344	0.054346	-0.012761	-0.012432	-0.002893	-0.017367	-0.044341	-0.017038
-0.04138	-0.039078	0.052043	-0.009143	-0.008485	-0.003222	-0.01013	-0.022959	-0.017367
-0.023288	-0.090066	0.089215	-0.039078	-0.040064	0.018161	0.009608	-0.011116	-0.017038
-0.012761	-0.078881	0.076057	-0.041709	-0.056841	0.022437	0.010924	-0.005524	-0.056841
-0.074605	-0.065723	0.022108	-0.026248	-0.036775	0.000397	-0.002564	-0.002893	-0.069341
-0.12197	-0.042038	-0.022301	-0.010459	-0.01013	-0.02559	-0.029867	-0.00355	-0.045657
-0.033814	-0.046972	-0.083815	-0.004208	-0.002893	-0.051578	-0.061446	-0.023946	-0.024275
0.056648	-0.021972	-0.097303	0.010924	0.015529	-0.045986	-0.054538	-0.054209	-0.019669
0.083951	-0.013748	-0.080526	0.00566	0.020134	-0.033814	-0.036775	-0.059473	-0.000919
0.10862	-0.049933	-0.059144	-0.005195	0.014213	-0.024933	-0.022301	-0.044999	0.003687
0.12178	-0.087763	-0.059473	-0.037433	-0.014735	-0.022959	-0.017038	-0.034472	-0.009143
0.076057	-0.026577	-0.044341	-0.052894	-0.043683	-0.01934	-0.004537	-0.029538	-0.041709
-0.013419	0.035595	-0.030196	-0.058157	-0.045986	-0.008156	-0.002893	-0.017367	-0.059802
-0.082171	0.052372	-0.034801	-0.040064	-0.038091	-0.022959	-0.019669	-0.012103	-0.055525
-0.11342	0.070464	-0.093355	-0.028551	-0.030525	-0.057828	-0.056512	-0.014406	-0.040064
-0.088421	0.08132	-0.045328	-0.022301	-0.02263	-0.04763	-0.048617	-0.043354	-0.024933
-0.068026	0.042832	0.022766	-0.014077	-0.016709	-0.018682	-0.020656	-0.05092	-0.020327
-0.055525	-0.012761	0.061254	-0.006182	-0.010787	-0.005524	-0.010787	-0.030525	-0.010459
-0.039078	-0.06671	0.05303	-0.021643	-0.019011	0.004015	-0.002235	-0.014735	-0.008485
-0.023617	-0.098289	0.096123	-0.046315	-0.05092	0.0152	0.013884	-0.013748	-0.020327
-0.027235	-0.081513	0.06882	-0.044341	-0.052894	0.014871	0.011252	6.8026e-05	-0.065723
-0.11342	-0.06342	0.005002	-0.009801	-0.02888	-0.008814	-0.009472	0.005989	-0.063749
-0.091381	-0.049604	-0.037433	-0.001906	-0.011445	-0.03842	-0.044341	-0.007827	-0.032498
0.002371	-0.04138	-0.086776	0.008292	-0.001906	-0.052236	-0.06342	-0.031512	-0.01638
0.075399	-0.025919	-0.086447	0.010924	0.006647	-0.038091	-0.050262	-0.054867	-0.016051
0.078359	-0.01934	-0.072631	0.013555	0.016516	-0.025919	-0.035788	-0.055196	-0.000919
0.13724	-0.085131	-0.055196	-0.007498	0.001055	-0.020656	-0.02559	-0.045328	-0.001906
0.11882	-0.06671	-0.053552	-0.036117	-0.023288	-0.017367	-0.021314	-0.031183	-0.021972
0.054017	0.004344	-0.040722	-0.052565	-0.051907	-0.004208	-0.010787	-0.030854	-0.054209
-0.02263	0.05599	-0.029538	-0.048288	-0.043354	-0.009143	-0.008156	-0.024933	-0.070328
-0.1052	0.054346	-0.057828	-0.046972	-0.029209	-0.036775	-0.032498	-0.023946	-0.055854
-0.11046	0.094478	-0.089408	-0.025919	-0.022301	-0.061118	-0.060131	-0.023288	-0.04467
-0.083158	0.075399	-0.027564	-0.02263	-0.01638	-0.032827	-0.03842	-0.058157	-0.03217
-0.062762	0.028358	0.034279	-0.017367	-0.008485	-0.012761	-0.015064	-0.050591	-0.018682
-0.054867	-0.023288	0.046451	-0.014077	-0.009143	-0.006511	-0.003879	-0.030196	-0.009801
-0.030525	-0.084802	0.072438	-0.034801	-0.026906	0.009937	0.007634	-0.010459	-0.009801
-0.019998	-0.09796	0.080333	-0.048288	-0.057499	0.013555	0.017503	-0.007827	-0.033156
-0.04467	-0.078223	0.045464	-0.031841	-0.043683	0.005002	0.005989	0.004673	-0.062433
-0.13184	-0.056183	-0.009472	-0.012761	-0.021314	-0.01934	-0.017367	0.003358	-0.044999
-0.064078	-0.055525	-0.059144	-0.002893	-0.006511	-0.051578	-0.054538	-0.012103	-0.02263
0.026713	-0.038091	-0.087434	0.004344	0.005331	-0.055196	-0.058486	-0.042696	-0.009143
0.076386	-0.026577	-0.076249	0.014542	0.015858	-0.051578	-0.043683	-0.052236	-0.004208
0.080991	-0.032498	-0.061118	0.008621	0.009279	-0.023946	-0.029867	-0.046972	0.009279
0.1356	-0.093355	-0.053552	-0.011445	-0.015064	-0.02263	-0.02888	-0.034143	0.0027
0.10764	-0.047959	-0.046644	-0.043025	-0.046972	-0.007827	-0.011116	-0.031512	-0.026577
0.022766	0.022766	-0.026906	-0.052894	-0.05717	-0.00059	-0.008814	-0.01934	-0.061775
-0.039735	0.054346	-0.020985	-0.039735	-0.04467	-0.00684	-0.015064	-0.019669	-0.070328
-0.10915	0.058293	-0.074605	-0.030196	-0.02888	-0.045986	-0.056841	-0.017367	-0.050591
-0.089408	0.10171	-0.065723	-0.027893	-0.020327	-0.045986	-0.055525	-0.03842	-0.037762
-0.067697	0.076714	-0.002235	-0.016051	-0.011774	-0.021972	-0.033814	-0.061118	-0.033485
-0.05092	0.014213	0.047766	-0.01638	-0.003222	-0.001248	-0.011774	-0.053552	-0.023946
-0.046315	-0.037104	0.042832	-0.016051	-0.003222	-0.006182	-0.003222	-0.026248	-0.02263
-0.032498	-0.086118	0.086583	-0.04763	-0.033814	0.013884	0.019147	-0.015064	-0.019669
-0.021643	-0.081184	0.067175	-0.048617	-0.052894	0.014213	0.015858	-0.002893	-0.054209
-0.086776	-0.067368	0.017832	-0.028222	-0.034472	0.001055	0.001384	0.001713	-0.067697
-0.12658	-0.051907	-0.030196	-0.014077	-0.006511	-0.027893	-0.025919	0.001384	-0.03842
-0.033485	-0.054209	-0.077236	-0.005195	6.8026e-05	-0.051578	-0.057499	-0.018682	-0.017696
0.054017	-0.036775	-0.088092	0.01191	0.013555	-0.05092	-0.053552	-0.045328	-0.010787
0.076714	-0.029538	-0.074934	0.015529	0.016516	-0.035788	-0.03513	-0.054867	0.003358
0.10369	-0.065394	-0.055196	-0.004537	0.00895	-0.029867	-0.025261	-0.04138	0.005989
0.11915	-0.094013	-0.054867	-0.031512	-0.019998	-0.019998	-0.020656	-0.032498	-0.007169
0.074741	-0.03217	-0.036775	-0.045657	-0.053881	-0.016709	-0.009801	-0.027893	-0.037762
-0.005853	0.032306	-0.019669	-0.04467	-0.052236	-0.009472	-0.006182	-0.019669	-0.058815
-0.073618	0.050398	-0.030854	-0.036775	-0.044012	-0.02559	-0.024604	-0.013419	-0.053881
-0.10849	0.072767	-0.09171	-0.020327	-0.034143	-0.052894	-0.065065	-0.012103	-0.039407
-0.080855	0.084609	-0.039407	-0.018024	-0.028551	-0.039078	-0.053881	-0.043354	-0.028551
-0.062433	0.049411	0.026713	-0.011116	-0.016051	-0.015393	-0.026248	-0.055854	-0.025919
-0.044341	-0.009472	0.056319	-0.008814	-0.010787	-0.00059	-0.015064	-0.035459	-0.019669
-0.031512	-0.058486	0.052701	-0.020656	-0.017696	0.009279	-0.004537	-0.018024	-0.018682
-0.018682	-0.08875	0.085925	-0.050262	-0.05092	0.018818	0.012239	-0.018682	-0.030854
-0.02263	-0.074276	0.064872	-0.04763	-0.046972	0.012897	0.012568	-0.006182	-0.069341
-0.11638	-0.055525	-0.002235	-0.02263	-0.021314	-0.008814	-0.009472	-0.000919	-0.06967
-0.095	-0.045328	-0.047959	-0.008485	-0.003222	-0.034472	-0.044012	-0.011445	-0.034472
-0.00059	-0.038091	-0.096974	-0.00059	0.001055	-0.052894	-0.057828	-0.034801	-0.016051
0.069806	-0.022301	-0.091052	0.008621	0.014542	-0.042038	-0.045328	-0.058486	-0.009801
0.074083	-0.024933	-0.078223	0.007634	0.019805	-0.031183	-0.029867	-0.053881	0.005002
0.12737	-0.088092	-0.058486	-0.010459	0.0027	-0.02559	-0.020656	-0.041051	0.008292
0.11093	-0.071644	-0.055854	-0.044999	-0.026577	-0.018682	-0.014735	-0.027893	-0.014406
0.048753	-0.006511	-0.037104	-0.057499	-0.049604	-0.015393	-0.008485	-0.021972	-0.04138
-0.026248	0.044148	-0.027235	-0.046644	-0.048946	-0.009143	-0.005853	-0.017367	-0.062762
-0.10816	0.043819	-0.053223	-0.040064	-0.03513	-0.037104	-0.027564	-0.015393	-0.04763
-0.10586	0.089544	-0.084144	-0.024604	-0.027564	-0.061775	-0.054209	-0.017696	-0.040393
-0.079868	0.073754	-0.020656	-0.01638	-0.021314	-0.036446	-0.036117	-0.052565	-0.025919
-0.065394	0.028687	0.042503	-0.008485	-0.015393	-0.010459	-0.015064	-0.05092	-0.018682
-0.050262	-0.026248	0.053688	-0.001248	-0.013748	-0.006511	-0.007827	-0.024275	-0.00684
-0.027893	-0.078223	0.080333	-0.025919	-0.028551	0.012897	0.0027	-0.011116	-0.011116
-0.018353	-0.089737	0.087899	-0.04138	-0.060131	0.018161	0.009937	-0.007498	-0.040064
-0.042367	-0.066052	0.048095	-0.030854	-0.045328	0.012897	0.003687	0.002371	-0.070986
-0.12855	-0.050262	-0.009472	-0.01013	-0.018353	-0.015393	-0.023288	-0.000261	-0.051249
-0.058157	-0.045328	-0.059144	-0.004537	-0.005195	-0.042038	-0.058157	-0.017367	-0.032827
0.035266	-0.029867	-0.092697	0.004344	0.006318	-0.049933	-0.062104	-0.045328	-0.019998
0.085267	-0.019011	-0.080197	0.010266	0.020463	-0.041051	-0.04138	-0.059144	-0.018024
0.090531	-0.029538	-0.06671	0.003687	0.018161	-0.027235	-0.03217	-0.050262	0.000726
0.14053	-0.089079	-0.060131	-0.017038	-0.005524	-0.019011	-0.022959	-0.041709	-0.007827
0.10566	-0.048288	-0.056841	-0.046644	-0.038091	-0.009801	-0.011116	-0.033156	-0.029209
0.014542	0.023095	-0.031512	-0.055525	-0.045986	-0.008156	-0.002235	-0.026577	-0.061118
-0.050591	0.051385	-0.031512	-0.045986	-0.040393	-0.012103	-0.012761	-0.013419	-0.062762
-0.12592	0.053359	-0.079868	-0.033814	-0.029209	-0.046315	-0.048617	-0.016709	-0.051578
-0.10191	0.086583	-0.069012	-0.029538	-0.020656	-0.053552	-0.053552	-0.033156	-0.029867
-0.075921	0.064872	0.001055	-0.01934	-0.013419	-0.027235	-0.029209	-0.060789	-0.023288
-0.055854	0.000726	0.050398	-0.01934	-0.010459	-0.009143	-0.009143	-0.045657	-0.014735
-0.051578	-0.042038	0.044806	-0.012432	-0.009801	-0.006182	-0.002893	-0.019669	-0.014077
-0.030525	-0.093684	0.08757	-0.043025	-0.039407	0.010595	0.010595	-0.01013	-0.01309
-0.019669	-0.083158	0.07507	-0.04467	-0.056841	0.012897	0.014542	-0.000919	-0.050591
-0.080855	-0.076249	0.021779	-0.023946	-0.040722	-0.001906	-0.002893	0.005331	-0.062762
-0.12362	-0.054538	-0.020327	-0.005195	-0.013748	-0.025919	-0.029209	-0.002564	-0.036446
-0.032498	-0.055525	-0.075263	-0.000919	-0.005853	-0.054538	-0.060789	-0.017696	-0.014406
0.052701	-0.034143	-0.082829	0.016845	0.010595	-0.048617	-0.05717	-0.046972	-0.009801
0.080991	-0.02263	-0.070328	0.0152	0.011252	-0.035788	-0.041051	-0.053552	0.0027
0.10797	-0.058157	-0.049275	0.001713	0.00566	-0.025919	-0.027564	-0.044999	0.004344
0.12869	-0.088092	-0.053881	-0.027893	-0.020985	-0.01934	-0.024604	-0.039078	-0.01013
0.089873	-0.026577	-0.040064	-0.04467	-0.05092	-0.011774	-0.011774	-0.030525	-0.044999
0.001384	0.03724	-0.028222	-0.048617	-0.053881	-0.005853	-0.008485	-0.024275	-0.066052
-0.067368	0.060596	-0.033485	-0.038091	-0.038091	-0.020327	-0.01934	-0.019011	-0.060131
-0.10684	0.07803	-0.095	-0.034472	-0.027893	-0.05092	-0.061775	-0.017367	-0.046644
-0.081842	0.089544	-0.046972	-0.029209	-0.019011	-0.039407	-0.046972	-0.051578	-0.03513
-0.063749	0.048424	0.015858	-0.018024	-0.010459	-0.014077	-0.022301	-0.061775	-0.026248
-0.052894	-0.006182	0.050398	-0.012761	-0.002893	-0.001248	-0.006182	-0.037104	-0.014735
-0.040722	-0.060789	0.046122	-0.027235	-0.014735	0.005989	0.001384	-0.019669	-0.015393
-0.030525	-0.090723	0.08757	-0.052894	-0.045657	0.019805	0.016187	-0.015393	-0.023946
-0.027893	-0.077894	0.059938	-0.052894	-0.046972	0.013555	0.015529	-0.004208	-0.061446
-0.12066	-0.064407	0.003358	-0.021314	-0.018682	-0.015722	-0.008485	0.006976	-0.058486
-0.094671	-0.052565	-0.043354	-0.010459	-0.003879	-0.037433	-0.040722	-0.003879	-0.030525
-0.001577	-0.048617	-0.095329	0.004344	0.001055	-0.055525	-0.05717	-0.028551	-0.010459
0.070793	-0.027564	-0.084473	0.01191	0.013555	-0.046644	-0.046315	-0.050262	-0.008485
0.075399	-0.024933	-0.070328	0.012897	0.014871	-0.032498	-0.034143	-0.048288	0.008621
0.12343	-0.092697	-0.051907	-0.005524	-0.004866	-0.023617	-0.02559	-0.040393	0.006647
0.11027	-0.070986	-0.05092	-0.030525	-0.03217	-0.019011	-0.021972	-0.024933	-0.011116
0.045135	-0.003222	-0.031183	-0.048946	-0.057828	-0.010787	-0.010787	-0.023617	-0.043683
-0.020656	0.049082	-0.018682	-0.037433	-0.052236	-0.009143	-0.010787	-0.014735	-0.065394
-0.095329	0.051056	-0.054209	-0.034143	-0.038749	-0.036446	-0.037104	-0.016051	-0.054209
-0.098947	0.098097	-0.081513	-0.02263	-0.026906	-0.062433	-0.064736	-0.019998	-0.044341
-0.071315	0.083623	-0.018353	-0.017367	-0.020656	-0.034143	-0.042696	-0.052894	-0.03842
-0.049933	0.034608	0.039543	-0.007498	-0.013419	-0.012103	-0.018024	-0.052236	-0.027893
-0.044012	-0.012761	0.047437	-0.010459	-0.012432	-0.000261	-0.005524	-0.035459	-0.021972
-0.02559	-0.073947	0.070135	-0.034801	-0.020985	0.012897	0.006647	-0.016709	-0.020656
-0.015722	-0.083486	0.081649	-0.050262	-0.055525	0.020134	0.017174	-0.014077	-0.04467
-0.04467	-0.067039	0.043161	-0.033485	-0.043683	0.009608	0.005989	-0.001248	-0.071973
-0.13941	-0.050262	-0.017367	-0.017038	-0.010787	-0.015064	-0.017367	-0.000261	-0.053223
-0.069999	-0.048288	-0.067039	-0.011774	0.002042	-0.04763	-0.051907	-0.016051	-0.026577
0.023753	-0.039407	-0.091381	6.8026e-05	0.010266	-0.049275	-0.054867	-0.04763	-0.017038
0.073425	-0.027564	-0.082171	0.009608	0.021779	-0.046972	-0.044999	-0.05717	-0.007498
0.076714	-0.039735	-0.065394	6.8026e-05	0.018818	-0.030854	-0.025919	-0.048288	0.012239
0.13198	-0.10224	-0.056183	-0.018353	-0.006182	-0.022959	-0.023617	-0.034143	0.004673
0.099412	-0.055854	-0.049933	-0.046644	-0.04467	-0.011774	-0.010787	-0.031841	-0.023617
0.013884	0.012568	-0.029867	-0.051578	-0.053881	-0.011445	-0.004208	-0.02263	-0.052565
-0.045986	0.044477	-0.023288	-0.042038	-0.043683	-0.015064	-0.009143	-0.013419	-0.059473
-0.11408	0.043161	-0.07921	-0.027235	-0.03217	-0.050262	-0.054538	-0.012103	-0.042696
-0.096645	0.089544	-0.059473	-0.025919	-0.027235	-0.050591	-0.056512	-0.030854	-0.028551
-0.074276	0.066846	0.005331	-0.015064	-0.01934	-0.028222	-0.030525	-0.055525	-0.02263
-0.059473	0.00566	0.058622	-0.01309	-0.014406	-0.005853	-0.011116	-0.043025	-0.015722
-0.048617	-0.040064	0.051714	-0.007498	-0.016051	-0.004537	-0.004208	-0.016709	-0.019669
-0.026248	-0.088092	0.094149	-0.037762	-0.044999	0.018161	0.012568	-0.012432	-0.01934
-0.012103	-0.080197	0.074741	-0.044012	-0.059144	0.017503	0.009608	-0.001248	-0.060131
-0.076249	-0.062762	0.017832	-0.021972	-0.039735	0.004344	-0.004537	0.002042	-0.069999
-0.11868	-0.047301	-0.030196	-0.007827	-0.013419	-0.024275	-0.033156	-0.004208	-0.044012
-0.025919	-0.04467	-0.077894	-0.003222	-0.00059	-0.052236	-0.056841	-0.028222	-0.022959
0.061254	-0.023288	-0.08875	0.00895	0.012897	-0.045657	-0.056183	-0.053223	-0.018682
0.085267	-0.014735	-0.078552	0.012239	0.017503	-0.028551	-0.03842	-0.064078	-0.001577
0.11126	-0.055196	-0.061446	-0.004537	0.011252	-0.022301	-0.027235	-0.048946	0.003358
0.1277	-0.085789	-0.055525	-0.039078	-0.014406	-0.018353	-0.018024	-0.041051	-0.009143
0.081649	-0.028222	-0.044341	-0.053881	-0.046644	-0.017038	-0.009472	-0.028551	-0.041709
-0.012432	0.036253	-0.027235	-0.052565	-0.048617	-0.004866	-0.006182	-0.02263	-0.062433
-0.079539	0.04974	-0.044012	-0.043354	-0.031841	-0.023617	-0.017696	-0.017367	-0.055196
-0.11836	0.069477	-0.092697	-0.032827	-0.023617	-0.056841	-0.058157	-0.012432	-0.040393
-0.094671	0.079346	-0.044999	-0.025261	-0.017696	-0.044012	-0.047301	-0.042038	-0.028551
-0.072302	0.040858	0.025069	-0.012103	-0.012761	-0.021314	-0.021314	-0.055196	-0.017696
-0.052236	-0.01309	0.058293	-0.00684	-0.007169	-0.008814	-0.009801	-0.033485	-0.009801
-0.042367	-0.061118	0.056319	-0.017367	-0.01309	0.002371	-0.001906	-0.01309	-0.007498
-0.023617	-0.093684	0.090202	-0.044999	-0.053552	0.0152	0.014542	-0.010787	-0.024604
-0.021643	-0.07921	0.06882	-0.041709	-0.05092	0.010266	0.014213	-0.003879	-0.063091
-0.11441	-0.064407	0.005989	-0.017696	-0.02559	-0.015393	-0.009143	0.006647	-0.061775
-0.094013	-0.048288	-0.040064	-0.001577	-0.013419	-0.039407	-0.043683	-0.000261	-0.031183
-0.003222	-0.042038	-0.093026	0.009937	-0.006511	-0.052894	-0.063749	-0.026248	-0.01934
0.077701	-0.023288	-0.085131	0.015529	0.011581	-0.042038	-0.05092	-0.053552	-0.014406
0.079346	-0.020985	-0.070657	0.013884	0.014213	-0.026248	-0.037433	-0.050262	6.8026e-05
0.13625	-0.087434	-0.056512	-0.005524	-0.000919	-0.020656	-0.029538	-0.042367	-0.002235
0.12277	-0.066052	-0.055525	-0.036775	-0.029867	-0.013748	-0.017696	-0.03513	-0.02263
0.063227	0.006318	-0.038749	-0.052565	-0.049604	-0.006182	-0.009801	-0.031183	-0.051578
-0.013419	0.057964	-0.027235	-0.050262	-0.045657	-0.003222	-0.009472	-0.022959	-0.070328
-0.10158	0.050398	-0.060131	-0.042696	-0.033156	-0.030525	-0.037104	-0.023288	-0.052894
-0.10816	0.096452	-0.086447	-0.03217	-0.02263	-0.058486	-0.056183	-0.02559	-0.045657
-0.083158	0.07803	-0.021972	-0.023288	-0.012761	-0.034801	-0.038091	-0.057499	-0.028222
-0.062104	0.029016	0.030003	-0.017038	-0.01013	-0.009801	-0.014735	-0.054867	-0.023288
-0.055196	-0.021314	0.041187	-0.011116	-0.009143	-0.00684	-0.002235	-0.029209	-0.013419
-0.035788	-0.081842	0.073754	-0.041051	-0.021314	0.010266	0.012897	-0.016051	-0.015722
-0.025919	-0.096316	0.081649	-0.055854	-0.052565	0.011252	0.015529	-0.006182	-0.035459
-0.051578	-0.075921	0.045464	-0.035788	-0.042696	0.006976	0.006976	0.003358	-0.069012
-0.13546	-0.059802	-0.011774	-0.015393	-0.014735	-0.021314	-0.015064	0.005331	-0.042367
-0.063091	-0.056841	-0.059144	-0.007827	-0.001577	-0.053881	-0.047959	-0.011445	-0.020656
0.027042	-0.040722	-0.087105	0.006647	0.004673	-0.055854	-0.05717	-0.040064	-0.007498
0.076057	-0.027235	-0.075921	0.016845	0.012239	-0.047301	-0.04138	-0.055525	-0.008156
0.081649	-0.036446	-0.06342	0.012897	0.010266	-0.026577	-0.030196	-0.046644	0.012568
0.13033	-0.096316	-0.048288	-0.008156	-0.013419	-0.023617	-0.028222	-0.033485	0.001055
0.10073	-0.052894	-0.045657	-0.035459	-0.049933	-0.011445	-0.019669	-0.026248	-0.024275
0.016516	0.022766	-0.023946	-0.045986	-0.058157	-0.002893	-0.010787	-0.023946	-0.058486
-0.036117	0.05599	-0.021643	-0.037433	-0.045986	-0.009472	-0.019669	-0.015064	-0.064736
-0.10882	0.058622	-0.074934	-0.026248	-0.031841	-0.044012	-0.059144	-0.015722	-0.049604
-0.086447	0.096781	-0.065723	-0.025919	-0.026577	-0.04763	-0.062762	-0.036775	-0.03513
-0.065723	0.07507	0.003687	-0.019669	-0.014735	-0.022301	-0.029538	-0.063091	-0.030854
-0.049275	0.012239	0.049082	-0.020985	-0.008485	-0.007498	-0.011116	-0.048946	-0.020327
-0.043354	-0.031841	0.043819	-0.011774	-0.007498	-0.006182	-0.005524	-0.026577	-0.02263
-0.027893	-0.088421	0.084609	-0.045986	-0.037104	0.018489	0.012568	-0.017038	-0.02263
-0.020656	-0.079539	0.067175	-0.050591	-0.049604	0.018489	0.018818	-0.008814	-0.051578
-0.087434	-0.069341	0.012239	-0.031512	-0.035788	0.003029	-0.00059	0.004015	-0.066052
-0.12954	-0.052565	-0.031841	-0.013419	-0.007169	-0.026248	-0.027893	-0.004537	-0.043025
-0.031183	-0.061118	-0.086776	-0.009801	-0.00059	-0.051249	-0.054209	-0.02263	-0.020327
0.052701	-0.034801	-0.086776	0.006647	0.016187	-0.047301	-0.052894	-0.049604	-0.013419
0.076057	-0.03217	-0.076249	0.011581	0.016845	-0.038091	-0.037104	-0.057828	0.004015
0.10336	-0.063749	-0.05717	0.000397	0.009608	-0.026906	-0.020327	-0.045986	0.009279
0.12408	-0.09171	-0.055196	-0.031841	-0.016051	-0.022301	-0.016709	-0.03513	-0.002235
0.077372	-0.02559	-0.035459	-0.048946	-0.04763	-0.019011	-0.009801	-0.024275	-0.039735
-0.007827	0.034937	-0.026248	-0.046972	-0.053223	-0.005853	-0.005524	-0.016051	-0.063091
-0.070657	0.052043	-0.034472	-0.035788	-0.044341	-0.020985	-0.018682	-0.010459	-0.056512
-0.10816	0.071451	-0.088421	-0.027564	-0.037433	-0.058486	-0.06046	-0.008814	-0.039735
-0.086776	0.086912	-0.037104	-0.01934	-0.027564	-0.044012	-0.050262	-0.038749	-0.02888
-0.063091	0.050727	0.027042	-0.009472	-0.017367	-0.016051	-0.026577	-0.052894	-0.030196
-0.048288	-0.007498	0.059609	-0.006182	-0.009143	-0.002564	-0.011774	-0.033814	-0.014077
-0.040064	-0.064078	0.056319	-0.019669	-0.013748	0.004673	-0.002893	-0.016051	-0.014406
-0.019998	-0.089079	0.08757	-0.045657	-0.05092	0.0152	0.01191	-0.017367	-0.030854
-0.01934	-0.068355	0.057635	-0.047301	-0.050262	0.018818	0.012239	-0.009143	-0.069012
-0.11605	-0.052565	-0.003879	-0.019998	-0.020656	-0.01013	-0.009801	-0.002893	-0.064407
-0.090395	-0.046644	-0.045657	-0.009472	-0.00355	-0.039407	-0.045328	-0.008156	-0.036775
0.003687	-0.035788	-0.094342	0.000397	0.001055	-0.050591	-0.061118	-0.034143	-0.017038
0.074083	-0.020985	-0.090066	0.005002	0.014213	-0.040393	-0.044999	-0.061446	-0.011774
0.076386	-0.020985	-0.073618	0.005989	0.02145	-0.026906	-0.030525	-0.05717	0.006318
0.13033	-0.091052	-0.056512	-0.01013	0.001384	-0.021643	-0.021643	-0.042696	0.002371
0.11652	-0.068355	-0.055196	-0.040064	-0.028222	-0.013748	-0.015064	-0.030854	-0.017696
0.050398	-0.004866	-0.034801	-0.05717	-0.049933	-0.007498	-0.005524	-0.029209	-0.044341
-0.026906	0.046122	-0.021314	-0.049275	-0.04138	-0.012432	-0.006182	-0.01638	-0.065065
-0.10915	0.042174	-0.059473	-0.042038	-0.033156	-0.037104	-0.034143	-0.017038	-0.048946
-0.11145	0.086583	-0.081184	-0.024275	-0.021643	-0.065723	-0.058157	-0.018682	-0.034801
-0.084473	0.069149	-0.015722	-0.018353	-0.020656	-0.039735	-0.035459	-0.051578	-0.024275
-0.060131	0.021779	0.041845	-0.008485	-0.013419	-0.017696	-0.015064	-0.046644	-0.017367
-0.051249	-0.026577	0.050398	-0.005195	-0.018682	-0.003879	-0.007827	-0.027235	-0.011774
-0.030525	-0.084802	0.08132	-0.02559	-0.02888	0.009279	0.004344	-0.012432	-0.010459
-0.021972	-0.094671	0.086583	-0.046972	-0.057499	0.013884	0.010924	-0.007169	-0.038091
-0.044999	-0.071644	0.045464	-0.027235	-0.045328	0.00895	-0.001248	0.006647	-0.070328
-0.12625	-0.051249	-0.015393	-0.010459	-0.021643	-0.013748	-0.020656	0.003029	-0.049933
-0.059473	-0.048617	-0.062433	-0.004208	-0.005524	-0.048617	-0.058157	-0.011445	-0.024933
0.025069	-0.02888	-0.08875	0.005989	0.003358	-0.052894	-0.060789	-0.044999	-0.018353
0.081649	-0.017038	-0.082171	0.017174	0.013884	-0.043025	-0.045986	-0.056841	-0.012761
0.085596	-0.026577	-0.064736	0.00566	0.012568	-0.023946	-0.029867	-0.054209	0.003358
0.13757	-0.087434	-0.058157	-0.017038	-0.00684	-0.020985	-0.029867	-0.037762	-0.003879
0.10468	-0.042038	-0.055854	-0.046315	-0.039407	-0.010459	-0.013748	-0.03513	-0.028222
0.020792	0.026055	-0.034801	-0.053552	-0.049933	-0.002235	-0.005524	-0.026906	-0.058815
-0.042367	0.05303	-0.026577	-0.046644	-0.038749	-0.007498	-0.007498	-0.022301	-0.064736
-0.11704	0.054017	-0.084802	-0.034143	-0.026248	-0.046644	-0.051249	-0.014406	-0.048617
-0.098947	0.09086	-0.06967	-0.030525	-0.021314	-0.047301	-0.054209	-0.036117	-0.035459
-0.076249	0.063227	0.000397	-0.023617	-0.013748	-0.02559	-0.027564	-0.061446	-0.02559
-0.057499	0.001713	0.053359	-0.021314	-0.001577	-0.007498	-0.005195	-0.052894	-0.016709
-0.050262	-0.046644	0.045464	-0.011774	-0.003879	-0.012432	-0.00355	-0.020327	-0.014406
-0.034143	-0.095658	0.095794	-0.040064	-0.037762	0.012897	0.017174	-0.013419	-0.015722
-0.021314	-0.087105	0.077043	-0.04763	-0.056512	0.013226	0.019147	-0.002564	-0.049275
-0.08546	-0.072302	0.02145	-0.027564	-0.036775	-0.001906	0.003029	0.00566	-0.060789
-0.11967	-0.05717	-0.025919	-0.005195	-0.011774	-0.029867	-0.026577	0.0027	-0.038091
-0.029867	-0.052236	-0.075592	6.8026e-05	-0.007169	-0.054209	-0.056183	-0.019011	-0.018024
0.056319	-0.032827	-0.083158	0.013226	0.010595	-0.050591	-0.055196	-0.043354	-0.011774
0.078688	-0.021643	-0.070328	0.0152	0.014542	-0.036446	-0.039078	-0.052565	0.001713
0.11323	-0.058486	-0.055525	0.004673	0.004673	-0.023617	-0.02888	-0.040393	0.001055
0.12803	-0.086776	-0.052894	-0.026577	-0.019669	-0.01638	-0.021643	-0.035788	-0.008156
0.085267	-0.023617	-0.039078	-0.045986	-0.051907	-0.015393	-0.013419	-0.026906	-0.044341
-0.00059	0.042174	-0.027564	-0.046315	-0.053881	-0.003222	-0.010459	-0.021314	-0.068684
-0.064736	0.057306	-0.044341	-0.036775	-0.045328	-0.01934	-0.027893	-0.016051	-0.061775
-0.10849	0.083294	-0.09171	-0.028551	-0.029867	-0.052236	-0.064736	-0.01934	-0.046315
-0.08546	0.089873	-0.043683	-0.024275	-0.020985	-0.043354	-0.052565	-0.046315	-0.03513
-0.066381	0.054346	0.023095	-0.014406	-0.009472	-0.015064	-0.028222	-0.060131	-0.028551
-0.051249	-0.009143	0.047766	-0.014735	-0.004866	6.8026e-05	-0.012103	-0.042038	-0.017367
-0.044999	-0.060789	0.051385	-0.025919	-0.011445	0.002371	0.001384	-0.020985	-0.011774
-0.029209	-0.092697	0.086254	-0.055196	-0.048288	0.019805	0.015529	-0.016709	-0.02559
-0.027893	-0.075263	0.058293	-0.051249	-0.046972	0.017174	0.014213	-0.007169	-0.065394
-0.1223	-0.063749	-0.006511	-0.022301	-0.02263	-0.011774	-0.005524	6.8026e-05	-0.060131
-0.096645	-0.052236	-0.045328	-0.010459	-0.00059	-0.040064	-0.040393	-0.005524	-0.02559
-0.000261	-0.044012	-0.095658	0.001384	6.8026e-05	-0.058815	-0.056183	-0.026577	-0.01013
0.070135	-0.030196	-0.08546	0.014213	0.013226	-0.046972	-0.042696	-0.051907	-0.005195
0.073425	-0.029867	-0.067039	0.010924	0.017503	-0.031512	-0.028551	-0.050262	0.011581
0.12343	-0.093355	-0.049604	-0.002893	-0.002235	-0.026577	-0.024275	-0.035459	0.007963
0.11323	-0.070986	-0.050262	-0.033156	-0.034472	-0.01309	-0.01934	-0.027564	-0.017038
0.04974	-0.003222	-0.027893	-0.048288	-0.059802	-0.007169	-0.009472	-0.026906	-0.045328
-0.019998	0.049082	-0.01638	-0.043354	-0.049275	-0.008156	-0.009143	-0.015064	-0.065065
-0.095329	0.048753	-0.055525	-0.034143	-0.036117	-0.039407	-0.038749	-0.011445	-0.054209
-0.095987	0.094478	-0.076578	-0.02559	-0.030854	-0.059473	-0.061775	-0.017038	-0.045986
-0.075263	0.079346	-0.01309	-0.017696	-0.021972	-0.037104	-0.04138	-0.052565	-0.027564
-0.048617	0.031648	0.04349	-0.011445	-0.012103	-0.008156	-0.018682	-0.048617	-0.024275
-0.046315	-0.019011	0.047437	-0.005524	-0.009472	-0.00355	-0.010459	-0.031183	-0.018682
-0.035788	-0.077565	0.077701	-0.031512	-0.024604	0.016845	0.006318	-0.018682	-0.018353
-0.016051	-0.090723	0.079017	-0.04763	-0.053223	0.016516	0.011581	-0.01013	-0.041709
-0.046972	-0.069012	0.036582	-0.033156	-0.039078	0.012239	0.001384	0.000397	-0.07296
-0.13546	-0.04763	-0.027235	-0.012761	-0.012761	-0.011445	-0.020985	-0.003879	-0.051578
-0.064736	-0.048617	-0.067368	-0.011774	-0.000919	-0.043354	-0.048617	-0.020985	-0.02888
0.026713	-0.036775	-0.094013	-0.002564	0.010924	-0.050262	-0.058486	-0.046644	-0.015064
0.080333	-0.023288	-0.084473	0.008292	0.018818	-0.04467	-0.038091	-0.062433	-0.01309
0.084609	-0.040393	-0.068355	0.002042	0.017174	-0.027235	-0.023946	-0.053223	0.008292
0.13297	-0.10125	-0.057828	-0.020985	-0.004866	-0.024604	-0.018024	-0.040064	0.0027
0.10237	-0.053881	-0.052565	-0.047301	-0.041051	-0.017038	-0.012103	-0.025919	-0.024275
0.017503	0.017174	-0.031512	-0.051907	-0.052565	-0.008156	-0.001248	-0.02263	-0.058157
-0.050262	0.044148	-0.024275	-0.043354	-0.044999	-0.012761	-0.007498	-0.015064	-0.057499
-0.12165	0.051056	-0.078881	-0.031512	-0.032498	-0.051578	-0.050591	-0.01013	-0.04467
-0.099605	0.091846	-0.061775	-0.026577	-0.027564	-0.057499	-0.056183	-0.023617	-0.031512
-0.074605	0.067175	0.01191	-0.015064	-0.020327	-0.026906	-0.028222	-0.056183	-0.026906
-0.054209	0.004673	0.059938	-0.012761	-0.013419	-0.011116	-0.012103	-0.045328	-0.019011
-0.049604	-0.040393	0.050069	-0.008485	-0.012103	-0.010787	-0.007498	-0.016709	-0.017696
-0.021643	-0.090066	0.092175	-0.03842	-0.043025	0.013555	0.008621	-0.009143	-0.014406
-0.015393	-0.077565	0.07507	-0.042038	-0.059473	0.017832	0.015529	-0.004208	-0.055196
-0.076578	-0.065394	0.020134	-0.024275	-0.040064	0.001384	-0.00684	0.003358	-0.064407
-0.11638	-0.041051	-0.025919	-0.009143	-0.009801	-0.024933	-0.037433	-0.002564	-0.043683
-0.023946	-0.043025	-0.083158	-0.00059	-0.008156	-0.050591	-0.062762	-0.02263	-0.020656
0.054674	-0.01934	-0.0825	0.013226	0.015858	-0.044012	-0.056841	-0.052236	-0.017038
0.07803	-0.017038	-0.076578	0.010595	0.018818	-0.033485	-0.043683	-0.062104	-0.002235
0.10764	-0.055525	-0.06046	-0.000919	0.014213	-0.020656	-0.028551	-0.049604	-0.001577
0.1231	-0.084802	-0.063091	-0.033156	-0.015722	-0.014735	-0.020985	-0.040722	-0.009472
0.078359	-0.020656	-0.042696	-0.051907	-0.04467	-0.01013	-0.009801	-0.032498	-0.043683
-0.004866	0.035924	-0.033814	-0.055525	-0.047959	-0.003879	-0.00355	-0.020985	-0.066381
-0.075263	0.050398	-0.045328	-0.039735	-0.035788	-0.018353	-0.017038	-0.019669	-0.058157
-0.11276	0.066846	-0.098289	-0.033156	-0.028222	-0.053223	-0.053552	-0.017038	-0.038091
-0.090723	0.072438	-0.042696	-0.026577	-0.015393	-0.044999	-0.042367	-0.043354	-0.024604
-0.070328	0.041516	0.022437	-0.017696	-0.011116	-0.02263	-0.01934	-0.054867	-0.021643
-0.055525	-0.014406	0.057964	-0.007827	-0.007498	-0.006182	-0.005524	-0.035459	-0.012103
-0.038749	-0.068684	0.05928	-0.019998	-0.017367	0.003358	0.003358	-0.014077	-0.008485
-0.023617	-0.095329	0.092833	-0.047301	-0.048617	0.014213	0.013884	-0.007169	-0.021972
-0.023617	-0.078881	0.063227	-0.047301	-0.053881	0.012568	0.010924	-0.001248	-0.065723
-0.11836	-0.060131	0.005331	-0.017367	-0.031183	-0.012761	-0.010459	0.005002	-0.062104
-0.094013	-0.052565	-0.039735	-0.00684	-0.012103	-0.04138	-0.046644	6.8026e-05	-0.028551
0.00566	-0.039407	-0.089408	0.004344	-0.003879	-0.056512	-0.062762	-0.023617	-0.014077
0.077372	-0.023288	-0.083486	0.014542	0.006976	-0.045328	-0.053552	-0.050591	-0.010787
0.079017	-0.019669	-0.066052	0.016516	0.013884	-0.029867	-0.035788	-0.051578	0.006647
0.13362	-0.087434	-0.051907	-0.002564	-0.001248	-0.021314	-0.031512	-0.04138	0.002042
0.11849	-0.065394	-0.054209	-0.030196	-0.029538	-0.016051	-0.021972	-0.033156	-0.020656
0.054346	0.006976	-0.038091	-0.05092	-0.056512	-0.00684	-0.011774	-0.033814	-0.050262
-0.020985	0.054017	-0.027893	-0.047301	-0.043683	-0.005853	-0.011774	-0.023288	-0.066052
-0.1052	0.05599	-0.067039	-0.041709	-0.033814	-0.03217	-0.038749	-0.02263	-0.056512
-0.10586	0.097768	-0.08875	-0.02559	-0.024604	-0.063091	-0.059473	-0.024275	-0.046644
-0.08546	0.079346	-0.023288	-0.02888	-0.018353	-0.031512	-0.035788	-0.060789	-0.030854
-0.060131	0.025069	0.034279	-0.01934	-0.007498	-0.01013	-0.01013	-0.055525	-0.022301
-0.05092	-0.027564	0.042503	-0.011445	-0.01013	-0.001906	-0.004208	-0.034143	-0.016051
-0.031183	-0.088092	0.076386	-0.032498	-0.020656	0.01191	0.012239	-0.017038	-0.012432
-0.02263	-0.09796	0.082965	-0.056183	-0.053552	0.014213	0.018489	-0.014077	-0.037433
-0.048946	-0.077236	0.045464	-0.039407	-0.036446	0.00895	0.005989	0.004673	-0.066381
-0.13414	-0.056512	-0.013419	-0.014077	-0.016051	-0.018024	-0.015722	0.001713	-0.046644
-0.066052	-0.053223	-0.06046	-0.005524	-0.002235	-0.051578	-0.048288	-0.012103	-0.019669
0.030661	-0.038091	-0.087105	0.001055	0.0027	-0.05717	-0.053552	-0.039407	-0.010787
0.080662	-0.023946	-0.074276	0.015858	0.017174	-0.049275	-0.043683	-0.048617	-0.008814
0.079346	-0.037433	-0.058486	0.012239	0.012568	-0.026906	-0.026248	-0.04763	0.005002
0.12869	-0.099276	-0.050591	-0.011116	-0.012432	-0.022959	-0.026248	-0.029867	0.003687
0.099083	-0.048946	-0.044341	-0.043683	-0.045986	-0.011774	-0.015722	-0.023617	-0.024933
0.02145	0.020792	-0.026248	-0.046644	-0.055525	-0.011445	-0.012103	-0.019011	-0.057828
-0.040393	0.053688	-0.023946	-0.038091	-0.045657	-0.01013	-0.014406	-0.014735	-0.065394
-0.10849	0.056977	-0.080855	-0.027893	-0.029867	-0.046315	-0.06342	-0.010787	-0.047959
-0.090723	0.10139	-0.062762	-0.024275	-0.026248	-0.046644	-0.060789	-0.030525	-0.035459
-0.065723	0.074412	0.001713	-0.013748	-0.018353	-0.023617	-0.034472	-0.059473	-0.036446
-0.052236	0.01191	0.054346	-0.01638	-0.011445	-0.002235	-0.01013	-0.052565	-0.018353
-0.044999	-0.035788	0.042174	-0.012432	-0.007827	-0.007498	-0.007498	-0.024604	-0.019011
-0.030196	-0.084473	0.086912	-0.043354	-0.036117	0.018818	0.010924	-0.017696	-0.022959
-0.01934	-0.081842	0.06553	-0.049933	-0.054538	0.019805	0.012568	-0.008814	-0.057499
-0.084144	-0.067368	0.01191	-0.031841	-0.031841	0.007634	-0.00059	-0.00355	-0.067039
-0.12197	-0.051249	-0.032498	-0.017367	-0.004866	-0.025261	-0.029209	-0.000919	-0.040064
-0.031512	-0.054209	-0.083486	-0.008814	-0.000919	-0.052565	-0.054867	-0.025261	-0.018682
0.056319	-0.036775	-0.088092	0.006647	0.013884	-0.048288	-0.052894	-0.052236	-0.011774
0.077701	-0.023946	-0.075921	0.007634	0.017174	-0.035459	-0.03217	-0.058815	0.005002
0.10928	-0.064407	-0.055854	-0.003222	0.009608	-0.031512	-0.020327	-0.043354	0.007634
0.12376	-0.091052	-0.053223	-0.029209	-0.018682	-0.022301	-0.011445	-0.036446	-0.002235
0.079017	-0.030525	-0.036446	-0.050262	-0.05092	-0.019011	-0.004866	-0.025261	-0.03842
-0.008814	0.033292	-0.024275	-0.046644	-0.05092	-0.011116	-0.003879	-0.01638	-0.062433
-0.075921	0.050398	-0.039735	-0.035459	-0.044999	-0.025919	-0.023617	-0.01013	-0.057828
-0.11836	0.076057	-0.085789	-0.026248	-0.034472	-0.05717	-0.059144	-0.012103	-0.040064
-0.08875	0.085596	-0.03513	-0.020985	-0.023617	-0.046315	-0.052236	-0.037762	-0.024275
-0.06342	0.047437	0.029016	-0.008814	-0.01309	-0.021972	-0.024933	-0.050591	-0.023288
-0.048288	-0.009801	0.058293	-0.002235	-0.01013	-0.006182	-0.015722	-0.033485	-0.015064
-0.035459	-0.059473	0.061583	-0.012761	-0.017696	0.006976	-0.002564	-0.017038	-0.011445
-0.020985	-0.085789	0.087899	-0.046315	-0.049604	0.018489	0.007963	-0.012432	-0.025919
-0.020985	-0.068355	0.058293	-0.042367	-0.048288	0.018161	0.005002	-0.004866	-0.066052
-0.11375	-0.059144	-0.002893	-0.01638	-0.026248	-0.008814	-0.014077	-0.001906	-0.065723
-0.095329	-0.046644	-0.044999	-0.008156	-0.008156	-0.033156	-0.044341	-0.012103	-0.033156
0.003687	-0.035459	-0.095987	-0.001577	-0.001248	-0.053552	-0.063749	-0.034472	-0.020985
0.068491	-0.01934	-0.09171	0.010266	0.015529	-0.042367	-0.045657	-0.062104	-0.013419
0.06224	-0.021972	-0.07296	0.003358	0.019476	-0.027235	-0.028222	-0.060789	0.003029
0.13165	-0.090395	-0.057499	-0.009472	0.00566	-0.018682	-0.020656	-0.047301	0.002042
0.11191	-0.06967	-0.058486	-0.041709	-0.027235	-0.012103	-0.017367	-0.037104	-0.019998
0.047109	-0.002893	-0.039078	-0.055854	-0.049275	-0.005195	-0.008156	-0.029209	-0.049604
-0.026577	0.045464	-0.024933	-0.053223	-0.045328	-0.00684	-0.005195	-0.019998	-0.065723
-0.10355	0.043161	-0.063749	-0.043354	-0.026906	-0.034143	-0.03513	-0.017038	-0.049933
-0.10059	0.08757	-0.083815	-0.029209	-0.023617	-0.066052	-0.056841	-0.015393	-0.043025
-0.079539	0.071451	-0.013419	-0.017367	-0.01638	-0.039078	-0.030854	-0.048946	-0.02559
-0.055525	0.022108	0.044477	-0.013748	-0.011774	-0.013419	-0.011445	-0.046315	-0.017367
-0.047959	-0.02888	0.050727	-0.005524	-0.016051	-0.007169	-0.005195	-0.021314	-0.012103
-0.029538	-0.084144	0.083951	-0.025261	-0.027893	0.009937	0.009279	-0.010787	-0.016709
-0.020656	-0.095329	0.087241	-0.046315	-0.059802	0.014213	0.012239	-0.007169	-0.038091
-0.041709	-0.073947	0.043819	-0.033814	-0.045328	0.007305	0.001055	0.00895	-0.069341
-0.12724	-0.053552	-0.018353	-0.009472	-0.020327	-0.020656	-0.02559	0.008292	-0.047301
-0.063091	-0.04763	-0.062433	-0.003222	-0.008156	-0.048617	-0.053881	-0.011774	-0.023946
0.035266	-0.03217	-0.083815	0.005002	0.005002	-0.053881	-0.062104	-0.040064	-0.014406
0.086583	-0.016709	-0.076578	0.013226	0.012897	-0.048288	-0.048617	-0.055854	-0.013419
0.089544	-0.027893	-0.06342	0.009937	0.0152	-0.026577	-0.033156	-0.049933	0.003687
0.13889	-0.08875	-0.05717	-0.015064	-0.01013	-0.017038	-0.025261	-0.041051	-0.001906
0.10171	-0.043025	-0.053223	-0.044012	-0.042696	-0.010459	-0.01638	-0.033156	-0.026906
0.014871	0.028029	-0.03513	-0.054538	-0.051249	-0.004537	-0.007169	-0.030196	-0.061118
-0.050262	0.054346	-0.031512	-0.048946	-0.044012	-0.007827	-0.012432	-0.023946	-0.06342
-0.13086	0.054017	-0.086118	-0.034801	-0.029867	-0.040393	-0.052565	-0.020327	-0.048288
-0.095329	0.092175	-0.067039	-0.029538	-0.018682	-0.049275	-0.055196	-0.034472	-0.033485
-0.077236	0.067175	0.0027	-0.021972	-0.011445	-0.023946	-0.02559	-0.062762	-0.030854
-0.056841	-0.002235	0.052701	-0.019998	-0.008814	-0.00684	-0.006511	-0.052565	-0.018353
-0.05092	-0.044341	0.046122	-0.01309	-0.005853	-0.005853	-0.000261	-0.026577	-0.015722
-0.024933	-0.096645	0.089873	-0.043025	-0.033814	0.013884	0.013226	-0.011445	-0.013748
-0.015722	-0.086118	0.071122	-0.049933	-0.052894	0.0152	0.017503	-0.002564	-0.053552
-0.079868	-0.074276	0.015858	-0.026906	-0.037762	-0.000261	0.005331	0.004673	-0.059473
-0.12033	-0.052565	-0.024275	-0.008814	-0.010787	-0.026906	-0.029209	0.000726	-0.036117
-0.027564	-0.056183	-0.081184	-0.002235	-0.003879	-0.058815	-0.061446	-0.012432	-0.018024
0.054346	-0.02888	-0.079868	0.016516	0.010266	-0.050262	-0.055525	-0.042367	-0.012761
0.082965	-0.023617	-0.06967	0.016187	0.01191	-0.041709	-0.03842	-0.050591	0.006976
0.10895	-0.060789	-0.048946	0.003358	0.008621	-0.026906	-0.025261	-0.040393	0.004673
0.12507	-0.089079	-0.052565	-0.021314	-0.021314	-0.020656	-0.021643	-0.033156	-0.007169
0.082636	-0.020656	-0.033814	-0.039735	-0.05092	-0.013419	-0.011116	-0.027235	-0.043683
-0.00355	0.04349	-0.024604	-0.045986	-0.058815	-0.004537	-0.01309	-0.019669	-0.068026
-0.071973	0.061254	-0.044012	-0.036775	-0.042696	-0.018353	-0.027235	-0.012761	-0.058815
-0.11046	0.082307	-0.095329	-0.027564	-0.029538	-0.051249	-0.065394	-0.017038	-0.045986
-0.090066	0.092175	-0.036117	-0.022959	-0.020656	-0.038091	-0.049275	-0.046972	-0.03217
-0.064736	0.051714	0.02474	-0.017696	-0.012103	-0.017696	-0.027235	-0.060789	-0.027893
-0.053223	-0.006511	0.051385	-0.011445	-0.001906	-0.000919	-0.012761	-0.041709	-0.018682
-0.042038	-0.061775	0.052372	-0.024275	-0.01309	0.00895	0.002371	-0.02559	-0.015722
-0.028551	-0.094342	0.086583	-0.051578	-0.045328	0.022766	0.016516	-0.021314	-0.026577
-0.026906	-0.080526	0.050727	-0.054209	-0.045328	0.017174	0.014213	-0.009143	-0.068684
-0.11967	-0.069012	-0.008814	-0.023946	-0.019998	-0.012103	-0.005195	-0.001248	-0.063749
-0.098947	-0.059473	-0.052894	-0.014735	-0.005195	-0.038091	-0.040064	-0.009801	-0.030854
-0.000261	-0.045657	-0.095329	-0.004537	0.001055	-0.055525	-0.055196	-0.027235	-0.011445
0.073425	-0.031512	-0.088092	0.0027	0.015529	-0.049604	-0.043025	-0.050262	-0.005853
0.077701	-0.027235	-0.065723	0.012897	0.017832	-0.034801	-0.02559	-0.052894	0.008621
0.13395	-0.095329	-0.050262	-0.00684	-0.00355	-0.022959	-0.019011	-0.038091	0.004673
0.11619	-0.071973	-0.05092	-0.030854	-0.026577	-0.020656	-0.017038	-0.023946	-0.014406
0.051385	-0.000919	-0.029867	-0.048946	-0.056841	-0.013748	-0.007827	-0.02263	-0.045986
-0.020327	0.052701	-0.01638	-0.042367	-0.050591	-0.009143	-0.008156	-0.015722	-0.061775
-0.096316	0.04974	-0.055525	-0.040064	-0.03842	-0.036117	-0.040064	-0.014406	-0.049275
-0.10125	0.097768	-0.074605	-0.022301	-0.029538	-0.067368	-0.065394	-0.015393	-0.040064
-0.079539	0.079675	-0.01013	-0.014077	-0.023617	-0.036775	-0.04138	-0.05092	-0.028222
-0.055196	0.030003	0.04678	-0.005853	-0.015393	-0.014406	-0.021972	-0.048946	-0.01934
-0.044999	-0.016709	0.045793	-0.006511	-0.015064	-0.00355	-0.011774	-0.028222	-0.015064
-0.027564	-0.079868	0.080662	-0.025919	-0.023946	0.01191	0.001713	-0.014406	-0.016709
-0.017696	-0.08546	0.080004	-0.051907	-0.055525	0.020463	0.010266	-0.013419	-0.04467
-0.049933	-0.064407	0.037898	-0.036775	-0.045328	0.014213	-0.002893	-0.001577	-0.070657
-0.13579	-0.047301	-0.021314	-0.018353	-0.016051	-0.01013	-0.023617	-0.00355	-0.052236
-0.066381	-0.047301	-0.07296	-0.005524	0.003358	-0.044012	-0.052236	-0.018024	-0.026577
0.028358	-0.033156	-0.091052	-0.002893	0.012239	-0.04763	-0.052236	-0.045986	-0.014735
0.077043	-0.023946	-0.08546	0.009279	0.023424	-0.045657	-0.040722	-0.059473	-0.009143
0.068491	-0.039078	-0.06671	0.004344	0.018818	-0.023617	-0.023288	-0.051249	0.002042
0.13264	-0.10125	-0.061446	-0.014735	-0.005524	-0.020985	-0.01638	-0.040393	-0.002235
0.097439	-0.051249	-0.051578	-0.047959	-0.042367	-0.00684	-0.005195	-0.03513	-0.027235
0.017832	0.015529	-0.031183	-0.056512	-0.04763	-0.008156	-0.002564	-0.023288	-0.059144
-0.047301	0.043161	-0.027893	-0.04467	-0.04138	-0.014077	-0.007169	-0.015722	-0.066381
-0.11112	0.047109	-0.079868	-0.031841	-0.030854	-0.05092	-0.052894	-0.011774	-0.048617
-0.089737	0.088557	-0.057499	-0.028551	-0.027235	-0.052565	-0.053881	-0.025261	-0.029209
-0.071315	0.066846	0.013226	-0.020985	-0.016709	-0.031841	-0.028222	-0.052565	-0.026577
-0.051249	0.003029	0.061254	-0.012103	-0.012761	-0.012761	-0.009801	-0.045986	-0.018024
-0.039735	-0.04467	0.051056	-0.004866	-0.015393	-0.012761	-0.007827	-0.017367	-0.015393
-0.021643	-0.089079	0.095794	-0.035459	-0.040064	0.010924	0.008621	-0.008156	-0.014077
-0.015064	-0.081184	0.071122	-0.04467	-0.057499	0.009937	0.011252	0.000397	-0.052236
-0.083815	-0.06342	0.016516	-0.022301	-0.042038	-0.002893	-0.007827	0.006318	-0.064078
-0.11934	-0.045986	-0.030525	-0.00684	-0.015393	-0.023946	-0.038091	0.000397	-0.039407
-0.029538	-0.047301	-0.086776	-0.001577	-0.004866	-0.048946	-0.06342	-0.021314	-0.020327
0.055332	-0.023288	-0.0825	0.014871	0.009937	-0.046315	-0.061118	-0.046315	-0.016051
0.07803	-0.013419	-0.074276	0.011581	0.010595	-0.030854	-0.042696	-0.06342	-0.001577
0.11158	-0.056512	-0.059802	-0.000261	0.008621	-0.019669	-0.027564	-0.049604	0.001055
0.12244	-0.083486	-0.059473	-0.032827	-0.017038	-0.014406	-0.02263	-0.043354	-0.011116
0.075728	-0.020327	-0.043683	-0.052565	-0.049275	-0.011774	-0.011445	-0.035459	-0.043354
-0.009143	0.041187	-0.025919	-0.051578	-0.047301	0.002042	-0.002893	-0.029538	-0.065065
-0.076578	0.051056	-0.048617	-0.044341	-0.03513	-0.014077	-0.020656	-0.018682	-0.057828
-0.12362	0.072109	-0.096316	-0.031183	-0.026248	-0.051578	-0.053881	-0.018682	-0.045328
-0.091381	0.080004	-0.038749	-0.024604	-0.020327	-0.043354	-0.043683	-0.045328	-0.02888
-0.064736	0.043819	0.029016	-0.017367	-0.009143	-0.017696	-0.019669	-0.059144	-0.020656
-0.051578	-0.015393	0.052701	-0.014406	-0.004208	-0.008156	-0.006511	-0.034472	-0.012103
-0.039407	-0.068355	0.061912	-0.020656	-0.010459	-0.000261	0.007963	-0.016051	-0.011116
-0.022959	-0.099605	0.090202	-0.048946	-0.048288	0.013884	0.019147	-0.012103	-0.023288
-0.019998	-0.080197	0.057635	-0.04763	-0.048288	0.00895	0.014213	0.0027	-0.061775
-0.11375	-0.061775	-0.001906	-0.021643	-0.023946	-0.018024	-0.007827	0.00895	-0.061446
-0.093684	-0.049933	-0.042696	-0.004537	-0.007827	-0.043683	-0.041051	-0.003222	-0.025919
0.010595	-0.040064	-0.087105	0.004673	-0.007169	-0.058815	-0.062762	-0.023946	-0.011774
0.077372	-0.023946	-0.079868	0.016845	0.01191	-0.049275	-0.052236	-0.04763	-0.00684
0.078688	-0.022301	-0.066052	0.017174	0.012239	-0.03513	-0.036775	-0.049275	0.00566
0.13527	-0.088092	-0.051907	0.004015	-0.006511	-0.02263	-0.02888	-0.040722	0.005002
0.11948	-0.062762	-0.054538	-0.029538	-0.029209	-0.013419	-0.026906	-0.030854	-0.016051
0.049082	0.00566	-0.032827	-0.047959	-0.051249	-0.004208	-0.013748	-0.029209	-0.049275
-0.026906	0.058951	-0.023946	-0.045986	-0.05092	-0.004208	-0.010787	-0.024604	-0.069341
-0.10421	0.05599	-0.065394	-0.042367	-0.033814	-0.026248	-0.039078	-0.022301	-0.052894
-0.10553	0.099412	-0.083158	-0.030196	-0.023946	-0.055525	-0.060789	-0.023288	-0.04763
-0.086447	0.081978	-0.018682	-0.024275	-0.013419	-0.031183	-0.03513	-0.058157	-0.033156
-0.062433	0.027371	0.039214	-0.016709	-0.009143	-0.008156	-0.010787	-0.057828	-0.026906
-0.051907	-0.022959	0.040529	-0.013419	-0.005853	0.001713	-0.00355	-0.033156	-0.01638
-0.03513	-0.083815	0.076714	-0.033485	-0.022301	0.013884	0.012239	-0.014406	-0.019669
-0.021314	-0.096316	0.074083	-0.050262	-0.050262	0.014871	0.019476	-0.013419	-0.042696
-0.048288	-0.079539	0.034279	-0.041709	-0.041051	0.012239	0.006976	6.8026e-05	-0.074276
-0.12987	-0.056841	-0.01934	-0.02263	-0.015393	-0.01638	-0.018682	0.004673	-0.04763
-0.066381	-0.053881	-0.070657	-0.010459	-0.001248	-0.051249	-0.050591	-0.010787	-0.024933
0.03099	-0.042696	-0.087763	6.8026e-05	0.003687	-0.058486	-0.053881	-0.035788	-0.010459
0.080333	-0.027893	-0.075592	0.011581	0.014213	-0.04763	-0.036446	-0.051249	-0.006511
0.08132	-0.037433	-0.062104	0.005989	0.012239	-0.03217	-0.027893	-0.042038	0.007305
0.13889	-0.097303	-0.051578	-0.012432	-0.01013	-0.025261	-0.022301	-0.033156	0.001055
0.11027	-0.048617	-0.04138	-0.03842	-0.046644	-0.014735	-0.014735	-0.027564	-0.018353
0.024411	0.023753	-0.022959	-0.048946	-0.058486	-0.009801	-0.009143	-0.022959	-0.053881
-0.04138	0.051056	-0.023617	-0.038749	-0.043683	-0.013748	-0.016709	-0.012432	-0.060789
-0.11046	0.057964	-0.076578	-0.023617	-0.03513	-0.046972	-0.05717	-0.015722	-0.04467
-0.090723	0.095136	-0.058815	-0.01934	-0.027564	-0.04763	-0.06342	-0.032498	-0.030854
-0.074934	0.074083	0.011581	-0.014406	-0.017367	-0.022959	-0.033156	-0.060131	-0.030525
-0.056183	0.008621	0.056648	-0.015064	-0.010787	-0.005853	-0.017696	-0.047959	-0.017367
-0.052565	-0.037762	0.047109	-0.005195	-0.011774	-0.004208	-0.006182	-0.026577	-0.020985
-0.030196	-0.087763	0.089215	-0.042367	-0.037762	0.018489	0.007305	-0.015722	-0.018682
-0.022959	-0.077894	0.062898	-0.048617	-0.054867	0.019147	0.011581	-0.009143	-0.059473
-0.085131	-0.066381	0.006318	-0.030525	-0.033485	0.004344	-0.002235	-0.003222	-0.069012
-0.12033	-0.051907	-0.034472	-0.017038	-0.003879	-0.019998	-0.027893	-0.007498	-0.042367
-0.033485	-0.058815	-0.092039	-0.008485	0.000397	-0.052236	-0.053552	-0.021643	-0.018682
0.047766	-0.031183	-0.087434	0.007634	0.016516	-0.046644	-0.049604	-0.048617	-0.017367
0.076714	-0.028222	-0.074276	0.01191	0.016845	-0.037433	-0.034143	-0.060131	0.004673
0.10336	-0.063749	-0.056841	-0.001248	0.010924	-0.024604	-0.018024	-0.048288	0.005331
0.11981	-0.094013	-0.059144	-0.031841	-0.014077	-0.023617	-0.017038	-0.036446	-0.010459
0.077372	-0.02888	-0.034143	-0.045657	-0.045328	-0.018024	-0.001577	-0.025261	-0.043025
-0.004866	0.03395	-0.020985	-0.054538	-0.053552	-0.009801	-0.002235	-0.018024	-0.060789
-0.071315	0.050727	-0.042367	-0.040064	-0.042367	-0.022959	-0.020985	-0.012432	-0.052894
-0.10783	0.076057	-0.089079	-0.025919	-0.032827	-0.059473	-0.06046	-0.009472	-0.039735
-0.077236	0.084609	-0.02559	-0.019998	-0.022959	-0.047959	-0.045986	-0.040393	-0.028222
-0.050262	0.044477	0.036582	-0.011116	-0.016051	-0.019011	-0.025919	-0.054538	-0.018682
-0.042038	-0.01013	0.059938	-0.007169	-0.008814	-0.004537	-0.014735	-0.034143	-0.011774
-0.031841	-0.062762	0.063556	-0.014406	-0.021314	0.000397	-0.00684	-0.014077	-0.010787
-0.015064	-0.086118	0.089544	-0.044341	-0.053552	0.017174	0.006647	-0.014077	-0.027893
-0.020327	-0.071315	0.05599	-0.048617	-0.052894	0.018818	0.003029	-0.004537	-0.068355
-0.12329	-0.050262	-0.007827	-0.01638	-0.021972	-0.009472	-0.017038	0.0027	-0.065394
-0.10224	-0.042367	-0.053223	-0.005853	-0.008156	-0.035459	-0.046644	-0.010787	-0.034143
-0.004866	-0.036775	-0.09796	0.0027	-0.000261	-0.050262	-0.062433	-0.031841	-0.018024
0.069806	-0.019998	-0.092039	0.008292	0.016845	-0.041709	-0.049604	-0.057828	-0.014077
0.069149	-0.021643	-0.074276	0.008621	0.02145	-0.027235	-0.03217	-0.058815	0.001384
0.13066	-0.093026	-0.05717	-0.005853	6.8026e-05	-0.018024	-0.021643	-0.04763	6.8026e-05
0.1106	-0.067697	-0.056512	-0.037104	-0.024933	-0.01013	-0.015064	-0.033485	-0.018353
0.041187	-0.00059	-0.03842	-0.057828	-0.050591	-0.00355	-0.004537	-0.031183	-0.052236
-0.028551	0.048753	-0.022959	-0.048946	-0.043683	-0.006182	-0.00355	-0.021314	-0.069012
-0.10388	0.043161	-0.066381	-0.044341	-0.035459	-0.033814	-0.033156	-0.020327	-0.052894
-0.10783	0.087241	-0.080526	-0.027564	-0.021972	-0.06342	-0.057499	-0.017038	-0.04138
-0.087105	0.071451	-0.014735	-0.026577	-0.017696	-0.040722	-0.033814	-0.050262	-0.027893
-0.059473	0.024082	0.045464	-0.013419	-0.009472	-0.015393	-0.009472	-0.046972	-0.018353
-0.046644	-0.027893	0.049082	-0.010459	-0.014077	-0.00684	-0.001906	-0.024604	-0.008156
-0.031183	-0.085131	0.088228	-0.028222	-0.022959	0.003358	0.007634	-0.007827	-0.011445
-0.017038	-0.094013	0.082965	-0.048288	-0.05717	0.010595	0.014542	-0.004537	-0.03842
-0.03842	-0.073618	0.043819	-0.031841	-0.042696	0.007963	0.001713	0.00895	-0.064736
-0.1279	-0.052565	-0.016709	-0.015722	-0.023617	-0.015064	-0.025261	0.007305	-0.044012
-0.061446	-0.04763	-0.066052	-0.001248	-0.013419	-0.048288	-0.059473	-0.008156	-0.021314
0.039214	-0.030525	-0.085131	0.00566	0.000397	-0.053881	-0.059802	-0.038091	-0.012432
0.088886	-0.018682	-0.078881	0.020463	0.013226	-0.046972	-0.047301	-0.055854	-0.008814
0.088886	-0.029538	-0.062104	0.011581	0.010266	-0.024933	-0.032498	-0.051578	0.004673
0.14218	-0.092039	-0.054867	-0.01013	-0.012432	-0.020985	-0.029538	-0.038091	-0.001577
0.10007	-0.039735	-0.046644	-0.040393	-0.045657	-0.007827	-0.01309	-0.034801	-0.02888
0.013226	0.025398	-0.031841	-0.050262	-0.054209	-0.00355	-0.009801	-0.029209	-0.061118
-0.052894	0.048424	-0.030196	-0.045657	-0.043025	-0.007169	-0.014406	-0.02559	-0.068684
-0.1223	0.054346	-0.086118	-0.032827	-0.027235	-0.043354	-0.054209	-0.021972	-0.050591
-0.098618	0.091846	-0.059473	-0.030525	-0.019011	-0.046972	-0.051578	-0.037433	-0.035459
-0.077565	0.063885	0.007305	-0.023288	-0.009472	-0.024604	-0.02888	-0.062433	-0.029209
-0.057499	0.000726	0.052043	-0.021314	-0.002235	-0.004208	-0.00355	-0.053223	-0.021314
-0.049275	-0.048946	0.045464	-0.014735	-0.007498	-0.01013	6.8026e-05	-0.026577	-0.020656
-0.030525	-0.096974	0.093162	-0.044012	-0.033814	0.0152	0.018818	-0.016051	-0.01934
-0.020656	-0.084473	0.063885	-0.053881	-0.054867	0.01191	0.016187	-0.002235	-0.053552
-0.082829	-0.069999	0.011252	-0.031183	-0.032498	0.002371	0.005002	0.004015	-0.060789
-0.11901	-0.056183	-0.033485	-0.012761	-0.007498	-0.029867	-0.025919	0.000726	-0.034801
-0.032827	-0.056512	-0.084802	-0.006511	-0.003879	-0.055854	-0.055196	-0.01309	-0.01638
0.048424	-0.030196	-0.083486	0.008621	0.014213	-0.054538	-0.055196	-0.040393	-0.010787
0.081649	-0.019998	-0.067697	0.016187	0.014542	-0.038091	-0.037433	-0.054209	0.004673
0.11816	-0.061775	-0.05092	0.005331	0.004015	-0.027893	-0.027564	-0.04138	0.008292
0.12902	-0.084144	-0.049933	-0.02559	-0.021314	-0.017696	-0.023617	-0.033156	-0.003879
0.086583	-0.020327	-0.035788	-0.043354	-0.051907	-0.017696	-0.01638	-0.02263	-0.042038
0.000726	0.044806	-0.023617	-0.041709	-0.054538	-0.006182	-0.011774	-0.022301	-0.064736
-0.070986	0.058951	-0.047301	-0.034472	-0.044341	-0.01638	-0.030196	-0.016051	-0.056841
-0.11243	0.085267	-0.092039	-0.026248	-0.029867	-0.049933	-0.063749	-0.018682	-0.04138
-0.090395	0.091188	-0.034143	-0.02559	-0.023617	-0.043683	-0.051578	-0.046972	-0.031512
-0.06967	0.052701	0.029345	-0.011445	-0.013419	-0.016709	-0.027893	-0.066381	-0.025919
-0.05717	-0.006182	0.050069	-0.008156	-0.009472	-0.001906	-0.017696	-0.040722	-0.01638
-0.044341	-0.06046	0.057964	-0.019011	-0.010787	0.005989	-0.003879	-0.020985	-0.017367
-0.022301	-0.095	0.084609	-0.05092	-0.046315	0.017832	0.018818	-0.019011	-0.034472
-0.024275	-0.080855	0.052701	-0.055525	-0.046315	0.018161	0.0152	-0.009801	-0.070986
-0.11868	-0.06342	-0.011774	-0.026248	-0.021314	-0.007498	-0.005853	0.002371	-0.067368
-0.095	-0.056183	-0.052565	-0.011445	-0.001577	-0.034143	-0.036446	-0.004537	-0.035459
0.005331	-0.044999	-0.095987	-0.00355	-0.000919	-0.052894	-0.054209	-0.026906	-0.019669
0.069149	-0.02888	-0.087763	0.008292	0.012897	-0.042696	-0.042367	-0.050591	-0.008156
0.07178	-0.030525	-0.067039	0.007963	0.018489	-0.032498	-0.028222	-0.050262	0.006976
0.12244	-0.099605	-0.048288	-0.003222	0.004015	-0.023946	-0.015722	-0.036775	0.006318
0.11027	-0.073618	-0.05092	-0.030525	-0.029538	-0.019669	-0.015722	-0.02559	-0.014406
0.044806	0.000397	-0.027893	-0.051249	-0.053223	-0.013419	-0.007498	-0.021972	-0.042367
-0.019669	0.051714	-0.018682	-0.04467	-0.05092	-0.010459	-0.007827	-0.015393	-0.06046
-0.093355	0.051385	-0.058157	-0.039078	-0.037433	-0.033485	-0.037104	-0.014406	-0.04763
-0.093684	0.09711	-0.071315	-0.02559	-0.032498	-0.060131	-0.062762	-0.016709	-0.039078
-0.07296	0.080333	-0.004208	-0.018682	-0.020985	-0.039078	-0.047301	-0.049275	-0.026248
-0.047301	0.028358	0.047437	-0.009801	-0.015722	-0.015393	-0.021314	-0.049604	-0.023288
-0.043354	-0.021314	0.042174	-0.001577	-0.01638	-0.008485	-0.012761	-0.031183	-0.015393
-0.026577	-0.074934	0.082965	-0.024604	-0.029209	0.012568	0.003687	-0.017038	-0.016051
-0.019011	-0.084473	0.077701	-0.048288	-0.054209	0.018161	0.008292	-0.012761	-0.040722
-0.047301	-0.065723	0.033292	-0.036446	-0.044341	0.012568	0.001713	-0.00059	-0.072302
-0.14369	-0.046972	-0.021314	-0.015393	-0.016709	-0.01013	-0.023288	-0.004866	-0.050591
-0.075921	-0.04763	-0.076249	-0.010459	-0.002235	-0.043683	-0.053552	-0.020327	-0.02888
0.027371	-0.034143	-0.09171	-0.002893	0.009608	-0.052894	-0.055196	-0.045657	-0.015393
0.072767	-0.025919	-0.079868	0.009608	0.019805	-0.044341	-0.037104	-0.064736	-0.011774
0.079675	-0.039735	-0.065394	0.005331	0.016516	-0.025261	-0.024604	-0.052236	0.004344
0.13001	-0.10125	-0.062762	-0.017038	-0.00684	-0.01934	-0.017696	-0.03842	-0.002893
0.10073	-0.055196	-0.048617	-0.040722	-0.040722	-0.011445	-0.004537	-0.029538	-0.029538
0.018161	0.017503	-0.02888	-0.056183	-0.052236	-0.007498	6.8026e-05	-0.026906	-0.05717
-0.04467	0.044477	-0.027893	-0.048946	-0.040722	-0.013748	-0.011116	-0.014406	-0.061775
-0.11178	0.051056	-0.082829	-0.036446	-0.024933	-0.046644	-0.049933	-0.012103	-0.04763
-0.093684	0.088557	-0.057499	-0.027235	-0.021972	-0.062433	-0.053223	-0.025919	-0.031512
-0.075263	0.063556	0.010924	-0.020985	-0.015064	-0.029209	-0.026577	-0.055854	-0.023617
-0.050591	-0.000261	0.059938	-0.017696	-0.009472	-0.014077	-0.012761	-0.043354	-0.01638
-0.043025	-0.04467	0.053359	-0.007498	-0.010787	-0.009143	-0.000919	-0.022301	-0.018024
-0.019998	-0.089737	0.096781	-0.033156	-0.042367	0.013884	0.010595	-0.009143	-0.014735
-0.016709	-0.080197	0.07178	-0.045328	-0.057499	0.016845	0.00895	-0.000919	-0.052894
-0.077565	-0.064407	0.010924	-0.023617	-0.036446	0.003687	-0.010787	0.009608	-0.060789
-0.11803	-0.045657	-0.027893	-0.002893	-0.014406	-0.023288	-0.03513	0.002371	-0.039078
-0.027893	-0.046644	-0.087434	-0.000261	-0.010787	-0.052236	-0.065394	-0.018353	-0.015722
0.057964	-0.019669	-0.085131	0.012239	0.011581	-0.04467	-0.059144	-0.046972	-0.013748
0.083951	-0.016051	-0.076249	0.013884	0.014542	-0.03217	-0.040393	-0.058157	0.002042
0.11126	-0.054538	-0.058157	0.003029	0.008292	-0.021314	-0.025919	-0.052894	0.002042
0.12277	-0.081842	-0.060789	-0.027564	-0.018682	-0.015722	-0.023617	-0.04467	-0.010787
0.072438	-0.019011	-0.041709	-0.048617	-0.04763	-0.011774	-0.01013	-0.029867	-0.047301
-0.01309	0.034279	-0.029209	-0.05092	-0.048946	-0.002235	-0.006511	-0.027564	-0.068355
-0.083486	0.054017	-0.051578	-0.042038	-0.040393	-0.011774	-0.019669	-0.023946	-0.059473
-0.12033	0.074412	-0.10125	-0.036446	-0.030525	-0.051249	-0.057499	-0.017696	-0.043683
-0.087763	0.081649	-0.033156	-0.026906	-0.019011	-0.041709	-0.042696	-0.042367	-0.034801
-0.067039	0.040529	0.030661	-0.01638	-0.014077	-0.019669	-0.020985	-0.058157	-0.030196
-0.054867	-0.013748	0.05599	-0.012103	-0.007498	-0.001248	-0.006511	-0.039407	-0.015722
-0.039407	-0.071644	0.063227	-0.021643	-0.011445	0.000726	0.005002	-0.016051	-0.012761
-0.026906	-0.096316	0.09086	-0.048946	-0.042367	0.011252	0.020134	-0.009801	-0.026906
-0.025261	-0.081513	0.056977	-0.053223	-0.046972	0.00895	0.015529	0.000397	-0.061446
-0.12	-0.063091	-0.006182	-0.021972	-0.024275	-0.014406	-0.009801	0.009279	-0.056841
-0.089737	-0.052894	-0.048617	-0.010787	-0.00684	-0.041709	-0.042038	-0.00059	-0.026906
0.00566	-0.040064	-0.086118	0.0027	-0.002235	-0.059144	-0.058815	-0.024275	-0.007827
0.077043	-0.026248	-0.084473	0.013226	0.009937	-0.049933	-0.051578	-0.048288	-0.004208
0.078359	-0.022959	-0.062762	0.016516	0.015529	-0.034472	-0.038091	-0.048617	0.01191
0.13987	-0.094013	-0.04763	0.002042	-0.000919	-0.025261	-0.029867	-0.038091	0.00566
0.12639	-0.061446	-0.052894	-0.023617	-0.030196	-0.017038	-0.022959	-0.031183	-0.015064
0.05928	0.007634	-0.02888	-0.050591	-0.057499	-0.004866	-0.013748	-0.028551	-0.045986
-0.021314	0.058951	-0.021643	-0.044999	-0.047301	-0.004208	-0.010459	-0.019998	-0.065723
-0.10618	0.055332	-0.065394	-0.042038	-0.039078	-0.028551	-0.039078	-0.023288	-0.058486
-0.11145	0.10073	-0.079868	-0.025261	-0.029209	-0.059802	-0.063749	-0.025919	-0.046644
-0.086447	0.080991	-0.013748	-0.025261	-0.021643	-0.033156	-0.039407	-0.058815	-0.037104
-0.064407	0.027042	0.041187	-0.012103	-0.008814	-0.011116	-0.014735	-0.059144	-0.024604
-0.055854	-0.024604	0.0402	-0.011116	-0.013419	-0.003222	-0.003879	-0.037762	-0.020656
-0.039078	-0.084802	0.079017	-0.027893	-0.02263	0.014871	0.009279	-0.020656	-0.017367
-0.029867	-0.095658	0.073425	-0.053223	-0.053223	0.021121	0.0152	-0.014077	-0.046315
-0.043354	-0.078223	0.036582	-0.038749	-0.038091	0.01191	0.006976	-0.001248	-0.070986
-0.1279	-0.059802	-0.023617	-0.023617	-0.013748	-0.01309	-0.016709	-0.002893	-0.052236
-0.060131	-0.053552	-0.074605	-0.012761	0.002042	-0.046315	-0.049275	-0.011116	-0.020985
0.038227	-0.038749	-0.088092	-0.005524	0.006647	-0.054209	-0.051907	-0.037104	-0.013419
0.080004	-0.029209	-0.081184	0.013884	0.017503	-0.052236	-0.038749	-0.051249	-0.005195
0.079346	-0.04138	-0.056841	0.008621	0.013555	-0.031183	-0.022301	-0.045657	0.012568
0.13165	-0.10092	-0.053223	-0.01013	-0.010787	-0.026577	-0.021972	-0.028551	0.003687
0.10468	-0.049275	-0.041051	-0.04138	-0.047959	-0.01638	-0.011116	-0.026248	-0.023946
0.022437	0.023753	-0.021643	-0.049933	-0.054209	-0.012103	-0.012103	-0.019669	-0.049933
-0.040722	0.052372	-0.025261	-0.042367	-0.04763	-0.011774	-0.01638	-0.012103	-0.05717
-0.10684	0.056648	-0.081513	-0.026577	-0.032498	-0.049275	-0.059473	-0.008814	-0.044341
-0.085789	0.098754	-0.047959	-0.020656	-0.026906	-0.052894	-0.05717	-0.028222	-0.031183
-0.067697	0.074412	0.013226	-0.011116	-0.019998	-0.026906	-0.033485	-0.058157	-0.024604
-0.051907	0.010595	0.053359	-0.014406	-0.011774	-0.004537	-0.012103	-0.053881	-0.019011
-0.047301	-0.036775	0.046451	-0.006182	-0.008814	-0.007827	-0.006182	-0.025919	-0.021643
-0.030525	-0.085131	0.093162	-0.032498	-0.039735	0.017174	0.013226	-0.018682	-0.022959
-0.023617	-0.076907	0.062898	-0.047301	-0.056841	0.020463	0.011581	-0.009143	-0.058815
-0.084802	-0.06342	0.004673	-0.031841	-0.034143	0.010595	-0.002893	-0.002564	-0.071644
-0.12428	-0.049933	-0.037433	-0.015393	-0.00684	-0.020985	-0.030525	-0.004866	-0.04467
-0.037104	-0.051578	-0.089408	-0.01013	-0.002235	-0.049275	-0.055525	-0.024933	-0.021643
0.050398	-0.031183	-0.091381	0.006318	0.013884	-0.044012	-0.055525	-0.047959	-0.017038
0.071451	-0.024604	-0.077565	0.008292	0.020463	-0.032498	-0.037104	-0.059473	0.000397
0.10632	-0.066381	-0.059473	0.001713	0.011581	-0.023288	-0.023288	-0.048946	0.005002
0.11915	-0.09171	-0.053881	-0.031841	-0.015064	-0.024275	-0.014077	-0.037433	-0.008156
0.073754	-0.02888	-0.038749	-0.052236	-0.046315	-0.020327	-0.007169	-0.023946	-0.03842
-0.009801	0.032963	-0.021643	-0.057499	-0.046644	-0.008814	-0.002893	-0.016051	-0.060131
-0.07296	0.048753	-0.04467	-0.040722	-0.036446	-0.022301	-0.021972	-0.011116	-0.05092
-0.10915	0.075728	-0.087763	-0.029538	-0.031183	-0.054867	-0.058157	-0.009472	-0.034472
-0.081842	0.08132	-0.027564	-0.023617	-0.022301	-0.048617	-0.048946	-0.035788	-0.025919
-0.059802	0.045135	0.037898	-0.011116	-0.014077	-0.024604	-0.023617	-0.056183	-0.021972
-0.046972	-0.013419	0.058951	-0.004866	-0.012103	-0.009143	-0.015064	-0.034143	-0.012432
-0.034143	-0.062433	0.066188	-0.012103	-0.016051	0.001713	-0.006511	-0.014406	-0.010459
-0.015722	-0.090723	0.08757	-0.040722	-0.052565	0.014213	0.006318	-0.008814	-0.030196
-0.020985	-0.067368	0.055661	-0.044012	-0.052894	0.013555	0.005331	-0.00355	-0.066381
-0.12033	-0.054867	-0.006182	-0.016709	-0.028551	-0.008814	-0.015064	0.001713	-0.062433
-0.096645	-0.042696	-0.053881	-0.004208	-0.005524	-0.033156	-0.045328	-0.007827	-0.03217
0.004344	-0.036775	-0.095658	0.001384	-0.002893	-0.051907	-0.064736	-0.033485	-0.018353
0.074412	-0.019998	-0.087763	0.013555	0.01191	-0.042038	-0.050262	-0.060789	-0.012103
0.075399	-0.023946	-0.072302	0.008292	0.015858	-0.027893	-0.034801	-0.061446	0.002371
0.13691	-0.093355	-0.054867	-0.004537	0.000726	-0.018682	-0.023946	-0.047301	-0.002235
0.11356	-0.06671	-0.056841	-0.035788	-0.02888	-0.013748	-0.016709	-0.036117	-0.022301
0.039543	-0.000261	-0.037762	-0.054538	-0.052894	-0.002893	-0.002893	-0.034801	-0.050262
-0.031841	0.045135	-0.029538	-0.051907	-0.046644	-0.001248	-0.00355	-0.02263	-0.070986
-0.10947	0.04349	-0.068684	-0.044341	-0.030196	-0.029538	-0.030525	-0.021972	-0.055196
-0.11046	0.089873	-0.077565	-0.031841	-0.022959	-0.061775	-0.054538	-0.018682	-0.042696
-0.077894	0.073425	-0.008156	-0.024933	-0.015393	-0.036117	-0.033485	-0.047959	-0.026577
-0.056512	0.018489	0.044477	-0.019669	-0.008485	-0.016051	-0.009472	-0.047959	-0.018353
-0.051578	-0.029209	0.04678	-0.011445	-0.009801	-0.005524	-0.001906	-0.024604	-0.012103
-0.030196	-0.086776	0.088886	-0.030854	-0.024604	0.00895	0.012897	-0.009801	-0.009801
-0.014735	-0.096316	0.083294	-0.051907	-0.055196	0.012239	0.017174	-0.004866	-0.033814
-0.03842	-0.071973	0.040858	-0.037762	-0.042038	0.008621	0.000726	0.007634	-0.066052
-0.13053	-0.049604	-0.013419	-0.012761	-0.018682	-0.017696	-0.023288	0.006647	-0.042367
-0.061446	-0.047301	-0.067697	-0.005524	-0.007827	-0.047301	-0.054867	-0.009472	-0.019998
0.03395	-0.034143	-0.083815	0.001384	0.006318	-0.055196	-0.06046	-0.037104	-0.01013
0.083294	-0.012761	-0.074276	0.015529	0.016845	-0.04763	-0.04467	-0.056183	-0.007169
0.082307	-0.027235	-0.059473	0.015858	0.010266	-0.028551	-0.03217	-0.048288	0.007963
0.13823	-0.086447	-0.058486	-0.007169	-0.012432	-0.020985	-0.029867	-0.040064	-0.004866
0.10797	-0.038749	-0.046972	-0.035459	-0.04467	-0.01013	-0.019011	-0.033156	-0.030525
0.018161	0.029016	-0.027564	-0.046315	-0.05717	-0.001248	-0.006511	-0.030525	-0.064078
-0.049275	0.053359	-0.03513	-0.04138	-0.046315	-0.009472	-0.014735	-0.023288	-0.063091
-0.11803	0.056319	-0.092039	-0.032498	-0.031841	-0.040722	-0.054538	-0.018353	-0.049604
-0.10026	0.093162	-0.060789	-0.026248	-0.020985	-0.050591	-0.052894	-0.031512	-0.035459
-0.077894	0.067175	0.006647	-0.018024	-0.015064	-0.026577	-0.026248	-0.063749	-0.034143
-0.057499	-0.001906	0.047437	-0.020327	-0.00684	-0.006182	-0.009472	-0.051249	-0.020327
-0.052565	-0.05092	0.04349	-0.012103	-0.005853	-0.005853	6.8026e-05	-0.028222	-0.023288
-0.031183	-0.098947	0.090531	-0.039078	-0.033156	0.013555	0.016845	-0.014077	-0.020656
-0.02263	-0.08546	0.067175	-0.052236	-0.053881	0.014871	0.017174	-0.007827	-0.055196
-0.078881	-0.073289	0.006647	-0.033156	-0.034472	0.002042	-0.001577	0.005002	-0.061118
-0.11868	-0.053881	-0.027893	-0.015393	-0.007169	-0.026906	-0.027235	0.004673	-0.036775
-0.033156	-0.056512	-0.08546	-0.008156	-0.000919	-0.056183	-0.05717	-0.014406	-0.016709
0.055332	-0.030196	-0.084144	0.010924	0.014542	-0.048946	-0.055854	-0.043025	-0.007169
0.084609	-0.025919	-0.068355	0.013226	0.013226	-0.037104	-0.043025	-0.05092	0.008292
0.1129	-0.063091	-0.049933	0.006318	0.010924	-0.027235	-0.028222	-0.043025	0.00566
0.12606	-0.086447	-0.049275	-0.023288	-0.020985	-0.026906	-0.026577	-0.034143	-0.004866
0.082307	-0.018024	-0.029209	-0.043683	-0.050262	-0.015393	-0.014406	-0.023288	-0.041051
0.001713	0.042174	-0.021314	-0.048288	-0.053552	-0.006511	-0.011445	-0.017367	-0.062104
-0.070986	0.061912	-0.042367	-0.037433	-0.044012	-0.017696	-0.024604	-0.016051	-0.056512
-0.11079	0.085596	-0.091381	-0.023617	-0.037104	-0.055196	-0.065394	-0.016051	-0.039407
-0.084473	0.094478	-0.031512	-0.021972	-0.025261	-0.040393	-0.048946	-0.044341	-0.030196
-0.06342	0.049411	0.029674	-0.012432	-0.016051	-0.021314	-0.024604	-0.061775	-0.029209
-0.053881	-0.006511	0.047109	-0.005195	-0.00684	-0.003879	-0.009801	-0.045657	-0.01934
-0.037104	-0.068355	0.05928	-0.018024	-0.017038	0.005989	-0.000261	-0.02263	-0.014735
-0.023946	-0.092039	0.080333	-0.051578	-0.047301	0.022108	0.013555	-0.018024	-0.033156
-0.029538	-0.075592	0.048424	-0.055525	-0.046315	0.016845	0.013884	-0.009801	-0.070657
-0.12592	-0.061775	-0.015722	-0.023288	-0.023288	-0.007827	-0.008156	-0.00355	-0.064736
-0.097632	-0.056183	-0.06046	-0.013419	-0.008814	-0.031183	-0.039735	-0.005524	-0.032827
-0.00059	-0.042367	-0.094013	-0.005195	0.001713	-0.051578	-0.052894	-0.028222	-0.017367
0.07178	-0.029209	-0.085131	0.006318	0.014213	-0.046644	-0.042367	-0.053223	-0.009472
0.066188	-0.025919	-0.071315	0.007634	0.017832	-0.030854	-0.027235	-0.054538	0.008292
0.12737	-0.099605	-0.054209	-0.008485	6.8026e-05	-0.021972	-0.023617	-0.040393	0.006976
0.10928	-0.072631	-0.044012	-0.031512	-0.021972	-0.017696	-0.014406	-0.027564	-0.015393
0.047437	-0.001906	-0.029867	-0.053552	-0.048288	-0.012761	-0.008485	-0.023946	-0.043025
-0.020327	0.047109	-0.019998	-0.045986	-0.048617	-0.009472	-0.010459	-0.014077	-0.058157
-0.094671	0.046451	-0.060789	-0.043354	-0.033814	-0.033156	-0.03842	-0.012103	-0.053223
-0.10059	0.093491	-0.066381	-0.021314	-0.02559	-0.068355	-0.059802	-0.015393	-0.042038
-0.074276	0.077043	-0.00355	-0.018682	-0.023946	-0.041709	-0.040722	-0.049604	-0.024604
-0.052236	0.027042	0.04974	-0.009801	-0.01309	-0.014735	-0.01934	-0.047301	-0.014077
-0.043025	-0.019998	0.049082	-0.00684	-0.014735	-0.00355	-0.010459	-0.026248	-0.014077
-0.027564	-0.073289	0.088886	-0.020327	-0.027564	0.007963	0.004344	-0.010459	-0.016051
-0.018682	-0.081842	0.07507	-0.049933	-0.058815	0.015529	0.008621	-0.012432	-0.043354
-0.047959	-0.064078	0.034279	-0.031841	-0.04138	0.014213	-0.003879	0.002371	-0.072631
-0.13974	-0.047959	-0.02263	-0.013419	-0.020656	-0.010459	-0.021643	-0.002564	-0.053881
-0.064736	-0.047301	-0.074934	-0.004208	-0.008814	-0.043354	-0.054538	-0.017367	-0.031512
0.031648	-0.032827	-0.094342	-0.004537	0.005331	-0.049275	-0.056841	-0.043025	-0.021314
0.080004	-0.020656	-0.079868	0.012568	0.017832	-0.044999	-0.04138	-0.062433	-0.017038
0.078688	-0.039407	-0.067368	0.009279	0.014542	-0.021314	-0.021314	-0.058157	0.002371
0.13329	-0.10355	-0.062104	-0.012761	-0.006182	-0.017367	-0.019669	-0.042367	-0.00059
0.1004	-0.050591	-0.051578	-0.043683	-0.037433	-0.006182	-0.00684	-0.031512	-0.026248
0.009608	0.017503	-0.029209	-0.053223	-0.045986	-0.007498	0.000726	-0.02559	-0.056183
-0.051578	0.045793	-0.030196	-0.046315	-0.040393	-0.01013	-0.009472	-0.019998	-0.059802
-0.11671	0.049411	-0.086776	-0.036446	-0.026248	-0.043025	-0.053881	-0.013419	-0.039735
-0.10158	0.085925	-0.050262	-0.031841	-0.019011	-0.052565	-0.052236	-0.028551	-0.030196
-0.067697	0.06224	0.017174	-0.019011	-0.011116	-0.033814	-0.026577	-0.056841	-0.021972
-0.047301	-0.000919	0.060267	-0.021314	-0.009472	-0.012761	-0.008814	-0.050591	-0.011445
-0.03842	-0.047301	0.053359	-0.006511	-0.009472	-0.012103	-0.007498	-0.016709	-0.013748
-0.020327	-0.093355	0.096781	-0.037762	-0.037104	0.010924	0.010924	-0.009472	-0.017038
-0.012432	-0.081842	0.070135	-0.046972	-0.058486	0.012897	0.00895	-0.001248	-0.053223
-0.074934	-0.063749	0.010924	-0.028222	-0.040722	0.003358	-0.008485	0.004344	-0.061446
-0.11572	-0.044012	-0.033814	-0.009143	-0.014735	-0.023288	-0.035459	0.002042	-0.038091
-0.029538	-0.044012	-0.081842	-0.001248	-0.009472	-0.053552	-0.064407	-0.01638	-0.020656
0.052043	-0.021972	-0.083158	0.016187	0.005002	-0.054209	-0.061118	-0.044341	-0.014077
0.080333	-0.015064	-0.072302	0.013884	0.009279	-0.034472	-0.042696	-0.059473	0.001713
0.10961	-0.05717	-0.055525	0.007634	0.001713	-0.024604	-0.023946	-0.048946	0.001384
0.12639	-0.080855	-0.056183	-0.023288	-0.021643	-0.01934	-0.01638	-0.043025	-0.015722
0.083623	-0.022301	-0.04467	-0.046644	-0.051578	-0.014735	-0.009472	-0.030854	-0.049604
-0.007827	0.039214	-0.031183	-0.052236	-0.052894	-0.00355	-0.006182	-0.026577	-0.071315
-0.081842	0.052372	-0.054538	-0.04138	-0.040722	-0.016051	-0.023288	-0.017696	-0.061775
-0.12329	0.074741	-0.098289	-0.031183	-0.027893	-0.049275	-0.056512	-0.019669	-0.043025
-0.090066	0.077701	-0.034472	-0.028551	-0.01934	-0.042038	-0.043025	-0.044341	-0.027893
-0.071315	0.041187	0.032963	-0.018353	-0.006511	-0.018353	-0.016709	-0.059802	-0.027893
-0.057499	-0.017696	0.051056	-0.012761	-0.001248	-0.005853	-0.008485	-0.038091	-0.013419
-0.045328	-0.070328	0.06553	-0.019669	-0.010459	0.001055	0.004015	-0.020656	-0.008156
-0.027235	-0.10026	0.081978	-0.051578	-0.044341	0.013555	0.015529	-0.011774	-0.024604
-0.030525	-0.078552	0.055661	-0.054538	-0.042696	0.015529	0.014542	-0.002235	-0.062104
-0.11441	-0.065065	-0.008814	-0.023617	-0.022959	-0.012103	-0.008485	0.005331	-0.058486
-0.091381	-0.048946	-0.050262	-0.01013	-0.00355	-0.03513	-0.045986	-0.000919	-0.026248
0.00895	-0.03842	-0.086776	-0.003879	-0.002564	-0.058815	-0.060131	-0.020327	-0.011774
0.075399	-0.020327	-0.073289	0.014213	0.013555	-0.048946	-0.046315	-0.050591	-0.009472
0.080991	-0.022301	-0.060131	0.010924	0.015858	-0.033156	-0.032827	-0.050262	0.007634
0.13955	-0.08546	-0.046644	-0.002893	-0.003222	-0.021643	-0.02559	-0.037104	0.007963
0.12277	-0.06046	-0.044999	-0.025261	-0.033156	-0.017696	-0.02263	-0.023617	-0.017038
0.050398	0.012897	-0.026906	-0.042038	-0.056183	-0.009801	-0.011116	-0.026248	-0.048946
-0.023946	0.05928	-0.026248	-0.043683	-0.052894	-0.008814	-0.012432	-0.021643	-0.067368
-0.10947	0.054017	-0.069341	-0.039735	-0.036775	-0.026577	-0.040064	-0.019998	-0.056183
-0.11112	0.099083	-0.076249	-0.023288	-0.027893	-0.060789	-0.06342	-0.020656	-0.046644
-0.082829	0.075399	-0.011445	-0.019011	-0.022301	-0.036117	-0.041709	-0.056183	-0.032827
-0.058157	0.0277	0.039872	-0.013748	-0.012103	-0.009801	-0.019011	-0.056841	-0.025919
-0.049933	-0.027235	0.041845	-0.010787	-0.009143	-0.000261	-0.007169	-0.033814	-0.019669
-0.029867	-0.084473	0.081978	-0.024604	-0.023946	0.01191	0.011252	-0.019011	-0.022301
-0.01934	-0.095658	0.070793	-0.048946	-0.052894	0.021779	0.015529	-0.015064	-0.042367
-0.046315	-0.077894	0.026055	-0.042367	-0.040393	0.016845	0.00566	0.001384	-0.071315
-0.13382	-0.058157	-0.025919	-0.021972	-0.012761	-0.010787	-0.015393	0.001055	-0.048617
-0.064078	-0.058157	-0.078552	-0.011445	-0.001248	-0.046315	-0.05092	-0.013419	-0.026906
0.030661	-0.039078	-0.091381	-0.008485	0.005002	-0.054538	-0.054538	-0.040064	-0.011445
0.076714	-0.024933	-0.076249	0.005002	0.017503	-0.045328	-0.03842	-0.051578	-0.004537
0.077372	-0.039078	-0.058486	0.005331	0.017174	-0.030525	-0.021314	-0.047959	0.01191
0.13461	-0.09796	-0.053223	-0.012432	-0.006182	-0.023946	-0.019669	-0.035788	0.004015
0.11158	-0.050262	-0.040064	-0.040064	-0.041709	-0.015722	-0.012432	-0.024275	-0.020985
0.025726	0.022108	-0.018353	-0.051578	-0.052565	-0.011445	-0.007827	-0.020656	-0.056841
-0.039407	0.047766	-0.022959	-0.039078	-0.044341	-0.01309	-0.017696	-0.015393	-0.058815
-0.10783	0.058951	-0.078552	-0.02888	-0.03217	-0.046315	-0.060131	-0.01013	-0.042038
-0.091052	0.09711	-0.049275	-0.022301	-0.026248	-0.055525	-0.064078	-0.02263	-0.030196
-0.071973	0.075399	0.023095	-0.01309	-0.019011	-0.029538	-0.032498	-0.057499	-0.027564
-0.057828	0.012239	0.05599	-0.010787	-0.01309	-0.010787	-0.017696	-0.051578	-0.015393
-0.050262	-0.036117	0.04678	-0.003879	-0.013419	-0.010787	-0.005524	-0.026577	-0.019669
-0.032498	-0.08546	0.088886	-0.031841	-0.03842	0.016516	0.008621	-0.013748	-0.020656
-0.02263	-0.077565	0.061254	-0.045328	-0.060131	0.019147	0.015529	-0.012432	-0.064407
-0.083815	-0.066381	-0.003879	-0.027893	-0.040393	0.008292	-0.004208	-0.003879	-0.068355
-0.12362	-0.048288	-0.03842	-0.015393	-0.014735	-0.018024	-0.031512	-0.005853	-0.044012
-0.030525	-0.055196	-0.094671	-0.006511	-0.00684	-0.049275	-0.05717	-0.022301	-0.023288
0.054346	-0.033814	-0.095987	0.007305	0.0152	-0.046644	-0.051907	-0.052236	-0.018024
0.08132	-0.030525	-0.07921	0.007634	0.016845	-0.035459	-0.037762	-0.06046	0.001384
0.11191	-0.06967	-0.056841	0.000397	0.01191	-0.018024	-0.022959	-0.046972	0.0027
0.12474	-0.091381	-0.058486	-0.029538	-0.011774	-0.019669	-0.018682	-0.040393	-0.007827
0.080004	-0.025919	-0.039078	-0.051249	-0.044012	-0.015064	-0.006182	-0.030854	-0.040393
-0.011116	0.032635	-0.027564	-0.055196	-0.046644	-0.007827	-0.006182	-0.019669	-0.058157
-0.081184	0.050069	-0.046644	-0.043025	-0.035788	-0.016709	-0.01934	-0.013748	-0.056841
-0.11342	0.07507	-0.089408	-0.030196	-0.026906	-0.057499	-0.056841	-0.012432	-0.036446
-0.086776	0.084609	-0.022959	-0.023288	-0.018353	-0.049933	-0.043354	-0.036446	-0.025261
-0.060789	0.044148	0.042174	-0.015393	-0.010787	-0.026248	-0.021314	-0.050262	-0.021643
-0.04763	-0.011774	0.061912	-0.007498	-0.003879	-0.008814	-0.008485	-0.035788	-0.011116
-0.033156	-0.063091	0.072438	-0.013419	-0.01638	-0.002235	-0.001906	-0.017367	-0.007827
-0.015722	-0.087105	0.091846	-0.043683	-0.052565	0.010595	0.010595	-0.01013	-0.024604
-0.020656	-0.069999	0.058293	-0.049275	-0.054538	0.013226	0.008292	-0.000261	-0.067368
-0.12165	-0.048617	-0.006182	-0.017367	-0.026906	-0.009801	-0.012103	0.002371	-0.061446
-0.099276	-0.043025	-0.055854	-0.005524	-0.012103	-0.036446	-0.044999	-0.007498	-0.030196
-0.003222	-0.03513	-0.095	0.002042	-0.00684	-0.052565	-0.063091	-0.028551	-0.01638
0.070135	-0.024604	-0.084802	0.009608	0.00895	-0.042696	-0.047301	-0.056183	-0.015393
0.073425	-0.021972	-0.066381	0.012568	0.014871	-0.029538	-0.030525	-0.059144	0.000397
0.13099	-0.091052	-0.057499	-0.001577	-0.003879	-0.017696	-0.025919	-0.044999	6.8026e-05
0.1129	-0.065065	-0.050591	-0.030525	-0.027893	-0.011116	-0.019998	-0.031841	-0.024604
0.047109	6.8026e-05	-0.036446	-0.053552	-0.051907	-0.006511	-0.00684	-0.035459	-0.054538
-0.021972	0.048424	-0.026577	-0.050262	-0.044341	-0.003879	-0.002893	-0.02263	-0.069999
-0.10322	0.0402	-0.073618	-0.048617	-0.033485	-0.027235	-0.035788	-0.019998	-0.055196
-0.10487	0.089215	-0.07296	-0.029209	-0.020327	-0.059473	-0.054867	-0.017696	-0.043683
-0.077894	0.07178	-0.008814	-0.026906	-0.017038	-0.037104	-0.033814	-0.052565	-0.030854
-0.056841	0.023095	0.046122	-0.019011	-0.01013	-0.015064	-0.013748	-0.053552	-0.016051
-0.050262	-0.029867	0.045135	-0.014735	-0.009143	-0.004537	-0.006182	-0.029209	-0.009472
-0.035788	-0.087434	0.088228	-0.02559	-0.018024	0.009608	0.007305	-0.014077	-0.009801
-0.015722	-0.10059	0.076386	-0.049933	-0.053552	0.012897	0.013884	-0.01013	-0.039735
-0.045657	-0.074276	0.034937	-0.036117	-0.041051	0.00895	0.000726	0.009937	-0.064407
-0.13316	-0.055525	-0.018353	-0.018353	-0.019011	-0.014735	-0.02263	0.007963	-0.046315
-0.062104	-0.050591	-0.068684	-0.003879	-0.002564	-0.046315	-0.054867	-0.008156	-0.021972
0.038885	-0.030525	-0.085131	6.8026e-05	0.003029	-0.055854	-0.061446	-0.036775	-0.009143
0.085596	-0.017367	-0.073947	0.016516	0.013884	-0.049275	-0.047301	-0.053223	-0.002235
0.085925	-0.027564	-0.054867	0.013226	0.009608	-0.030854	-0.029867	-0.048946	0.006647
0.13494	-0.085131	-0.055196	-0.000919	-0.011774	-0.026577	-0.02559	-0.036775	-0.002893
0.10336	-0.036775	-0.044999	-0.033156	-0.049933	-0.01638	-0.014406	-0.032827	-0.029867
0.010924	0.029345	-0.027564	-0.046972	-0.054867	-0.004208	-0.008156	-0.023946	-0.062104
-0.049604	0.055003	-0.034801	-0.041709	-0.048617	-0.00684	-0.012761	-0.021643	-0.068684
-0.12	0.057964	-0.089737	-0.030196	-0.032498	-0.04467	-0.059473	-0.018353	-0.049604
-0.099276	0.093162	-0.053223	-0.02888	-0.028551	-0.05092	-0.057499	-0.030525	-0.03513
-0.075592	0.06882	0.012897	-0.02263	-0.01309	-0.025261	-0.02888	-0.058815	-0.029538
-0.053552	0.001055	0.048753	-0.021972	-0.004208	-0.005524	-0.003879	-0.055854	-0.01934
-0.046315	-0.04763	0.038885	-0.015393	-0.005853	-0.009472	-0.001248	-0.027893	-0.017367
-0.026906	-0.097632	0.085596	-0.042038	-0.03513	0.016845	0.015858	-0.018682	-0.020656
-0.019998	-0.085131	0.061583	-0.052894	-0.050262	0.018161	0.019476	-0.01013	-0.058486
-0.0825	-0.072302	-0.000261	-0.035459	-0.035459	0.007634	0.002042	-0.000919	-0.062104
-0.12362	-0.057499	-0.037762	-0.015064	-0.012432	-0.02263	-0.033156	-0.00059	-0.032498
-0.031841	-0.05717	-0.081842	-0.007827	-0.002564	-0.048617	-0.057828	-0.01638	-0.016051
0.057964	-0.031183	-0.079868	0.01191	0.016187	-0.05092	-0.054867	-0.042038	-0.012761
0.085596	-0.021314	-0.067039	0.012897	0.017174	-0.038749	-0.03513	-0.055525	0.006647
0.11487	-0.064736	-0.048617	0.004344	0.007634	-0.027564	-0.028551	-0.042038	0.009937
0.12178	-0.086776	-0.044999	-0.026577	-0.014735	-0.020656	-0.018024	-0.036117	-0.007827
0.087899	-0.021643	-0.030854	-0.042038	-0.050262	-0.022301	-0.011774	-0.026906	-0.040393
0.002042	0.042503	-0.019669	-0.049604	-0.054209	-0.009801	-0.007498	-0.020985	-0.064736
-0.069999	0.058622	-0.048946	-0.036117	-0.042696	-0.017696	-0.028551	-0.016709	-0.053881
-0.11309	0.085267	-0.087434	-0.02263	-0.034143	-0.056183	-0.063091	-0.013419	-0.042367
-0.08546	0.09086	-0.030525	-0.021643	-0.025919	-0.051249	-0.050262	-0.039407	-0.030196
-0.068026	0.04974	0.034608	-0.011774	-0.015393	-0.021314	-0.020985	-0.058157	-0.027893
-0.056512	-0.007498	0.050398	-0.008485	-0.01013	-0.003879	-0.012432	-0.039078	-0.02263
-0.040393	-0.062104	0.064543	-0.01309	-0.016709	0.004015	0.0027	-0.023946	-0.017038
-0.02559	-0.093026	0.079675	-0.044999	-0.052894	0.018818	0.012568	-0.014735	-0.033156
-0.030854	-0.076907	0.048424	-0.056841	-0.049933	0.021779	0.010266	-0.00684	-0.07296
-0.12099	-0.06342	-0.016051	-0.026577	-0.023288	-0.008156	-0.009143	0.002042	-0.06342
-0.096645	-0.053881	-0.062104	-0.010459	-0.004866	-0.031841	-0.040393	-0.005195	-0.03217
0.005331	-0.046644	-0.10191	-0.00684	-0.001906	-0.053552	-0.058157	-0.024933	-0.015064
0.072438	-0.030525	-0.08546	0.008292	0.016845	-0.040722	-0.043354	-0.052565	-0.01013
0.073096	-0.029209	-0.067697	0.008292	0.022437	-0.026248	-0.027893	-0.054538	0.005002
0.12836	-0.097303	-0.052236	-0.00355	0.003358	-0.023946	-0.021314	-0.043354	0.006647
0.11027	-0.074934	-0.046972	-0.033814	-0.02559	-0.017367	-0.018024	-0.027893	-0.016051
0.049082	-0.002235	-0.029538	-0.056183	-0.046315	-0.007827	-0.006511	-0.023946	-0.048946
-0.020327	0.049411	-0.021314	-0.05092	-0.044341	-0.009472	-0.00684	-0.017038	-0.062433
-0.10454	0.045135	-0.065723	-0.042367	-0.033156	-0.031512	-0.041051	-0.016051	-0.043354
-0.10684	0.092504	-0.065723	-0.027564	-0.027564	-0.063749	-0.061775	-0.012761	-0.038749
-0.084144	0.080333	6.8026e-05	-0.019011	-0.018353	-0.042696	-0.037762	-0.050262	-0.024604
-0.053552	0.028687	0.045793	-0.011774	-0.018353	-0.019998	-0.018353	-0.051907	-0.015064
-0.044341	-0.01638	0.050727	-0.008485	-0.017038	-0.008156	-0.016051	-0.026248	-0.007498
-0.027893	-0.074605	0.094807	-0.022301	-0.028551	0.006976	0.003029	-0.012761	-0.015722
-0.017696	-0.084144	0.079675	-0.044012	-0.056512	0.016516	0.009279	-0.010459	-0.044999
-0.047301	-0.066381	0.029345	-0.036446	-0.047959	0.010924	0.000726	-0.001577	-0.071973
-0.13579	-0.049275	-0.023617	-0.015393	-0.021972	-0.009801	-0.02263	-0.000919	-0.052236
-0.060789	-0.04467	-0.077565	-0.004866	-0.007498	-0.042696	-0.053881	-0.01638	-0.031512
0.030661	-0.028222	-0.090066	6.8026e-05	0.005331	-0.054209	-0.056183	-0.043354	-0.019998
0.077701	-0.021314	-0.081184	0.009279	0.016516	-0.04763	-0.041051	-0.061118	-0.01309
0.077043	-0.034472	-0.062433	0.007963	0.015529	-0.029209	-0.02559	-0.051578	0.000397
0.12935	-0.096316	-0.063749	-0.014077	-0.004866	-0.022301	-0.017038	-0.040064	-0.006511
0.1004	-0.049604	-0.051249	-0.042038	-0.040064	-0.010787	-0.01013	-0.033156	-0.027235
0.013884	0.0152	-0.030525	-0.056183	-0.048617	-0.002893	-0.003222	-0.029209	-0.061118
-0.045328	0.044477	-0.029209	-0.046972	-0.039735	-0.004208	-0.009801	-0.020327	-0.06046
-0.11178	0.048753	-0.088421	-0.035459	-0.030525	-0.039735	-0.053223	-0.019998	-0.046315
-0.092697	0.085596	-0.048946	-0.028222	-0.022301	-0.053552	-0.057828	-0.028222	-0.029867
-0.067697	0.062569	0.020463	-0.02263	-0.014735	-0.028551	-0.025919	-0.058815	-0.028551
-0.043683	-0.002235	0.056977	-0.018353	-0.006511	-0.012103	-0.007498	-0.049275	-0.012432
-0.039078	-0.046315	0.051056	-0.009472	-0.004866	-0.012103	-0.001906	-0.023617	-0.01309
-0.024933	-0.096316	0.095465	-0.034801	-0.036446	0.011252	0.010924	-0.008485	-0.014077
-0.017696	-0.07921	0.070793	-0.048288	-0.057828	0.016516	0.0152	-0.004537	-0.057828
-0.079868	-0.063749	0.006647	-0.025919	-0.038749	0.001055	-0.003879	0.004344	-0.058815
-0.12559	-0.044341	-0.033814	-0.008156	-0.015722	-0.022301	-0.033156	-0.001248	-0.033156
-0.024604	-0.047301	-0.084802	-0.00059	-0.005195	-0.053223	-0.061775	-0.01309	-0.012761
0.057635	-0.020656	-0.079539	0.014871	0.013555	-0.048288	-0.055525	-0.044012	-0.012103
0.080333	-0.01309	-0.07921	0.018161	0.015858	-0.039078	-0.043025	-0.053223	0.004015
0.10731	-0.056183	-0.056841	0.009937	0.005989	-0.024604	-0.029538	-0.046644	0.002371
0.12211	-0.079868	-0.055854	-0.022301	-0.01934	-0.021314	-0.021643	-0.036446	-0.012432
0.074741	-0.019669	-0.040393	-0.044341	-0.052236	-0.011116	-0.007169	-0.030196	-0.05092
-0.011774	0.036582	-0.028551	-0.050591	-0.052236	-0.005195	-0.009801	-0.023617	-0.068355
-0.080855	0.052043	-0.054867	-0.042367	-0.042367	-0.013748	-0.02559	-0.017696	-0.062104
-0.11704	0.073754	-0.094013	-0.031512	-0.032498	-0.048946	-0.058157	-0.017038	-0.045986
-0.088092	0.080991	-0.030525	-0.026577	-0.01934	-0.043683	-0.043025	-0.045328	-0.032827
-0.06671	0.039214	0.032963	-0.020656	-0.010787	-0.021314	-0.020985	-0.061775	-0.027235
-0.052236	-0.013419	0.051056	-0.015064	-0.005853	-0.001248	-0.007498	-0.043025	-0.011445
-0.035788	-0.068684	0.065201	-0.020985	-0.014077	0.00566	0.003687	-0.01934	-0.011445
-0.021314	-0.096316	0.083951	-0.048288	-0.049275	0.016845	0.016516	-0.012761	-0.02888
-0.024275	-0.083486	0.051056	-0.057499	-0.047301	0.015858	0.011252	-0.003222	-0.065065
-0.11737	-0.06342	-0.009143	-0.030854	-0.020656	-0.00684	-0.008485	0.007634	-0.061775
-0.090723	-0.055854	-0.054867	-0.012103	0.000397	-0.033814	-0.042367	6.8026e-05	-0.026577
0.00566	-0.044999	-0.087434	-0.003879	0.001384	-0.054538	-0.060131	-0.023946	-0.011774
0.07507	-0.02888	-0.080197	0.012239	0.012568	-0.051249	-0.047301	-0.048288	-0.006182
0.072109	-0.019998	-0.059802	0.012897	0.017174	-0.034472	-0.029209	-0.053223	0.007634
0.13428	-0.087434	-0.050591	6.8026e-05	-0.001906	-0.029209	-0.026577	-0.042038	0.007305
0.1152	-0.058815	-0.040722	-0.023617	-0.029209	-0.01934	-0.02263	-0.027893	-0.015393
0.051056	0.008292	-0.027564	-0.049275	-0.055854	-0.012761	-0.012761	-0.022959	-0.050262
-0.024933	0.061583	-0.021314	-0.039078	-0.049604	-0.009801	-0.009143	-0.018682	-0.068355
-0.10553	0.051385	-0.07296	-0.037762	-0.041051	-0.028222	-0.043683	-0.018353	-0.053881
-0.10947	0.096123	-0.071973	-0.022959	-0.029209	-0.064736	-0.062104	-0.015722	-0.042038
-0.081842	0.082307	-0.009472	-0.019998	-0.023617	-0.036117	-0.038749	-0.050591	-0.034801
-0.060789	0.029674	0.042832	-0.009472	-0.01309	-0.01309	-0.016051	-0.058486	-0.023288
-0.053223	-0.024933	0.03724	-0.009143	-0.016709	-0.004208	-0.008814	-0.037433	-0.016709
-0.036117	-0.083486	0.085925	-0.024275	-0.025261	0.010924	0.009937	-0.017038	-0.01934
-0.019998	-0.096316	0.071451	-0.054209	-0.051907	0.021121	0.015858	-0.018353	-0.045328
-0.049275	-0.075921	0.023424	-0.042038	-0.039735	0.014542	0.005989	-0.000919	-0.070657
-0.13118	-0.058815	-0.029867	-0.023288	-0.015393	-0.008814	-0.021314	-0.004208	-0.047301
-0.06342	-0.054538	-0.078552	-0.011116	0.002371	-0.041051	-0.049933	-0.014735	-0.024933
0.032635	-0.039735	-0.09171	-0.008156	0.008292	-0.052565	-0.056841	-0.04467	-0.015393
0.079346	-0.026906	-0.077565	0.007963	0.020463	-0.050262	-0.039735	-0.056512	-0.004866
0.086583	-0.045328	-0.053881	0.005989	0.017503	-0.028551	-0.024933	-0.048288	0.007634
0.14448	-0.098289	-0.054209	-0.011116	-0.004866	-0.020327	-0.020327	-0.034472	0.003358
0.10961	-0.04763	-0.039407	-0.039407	-0.040393	-0.012761	-0.009472	-0.027564	-0.026248
0.02145	0.019476	-0.020985	-0.052236	-0.049933	-0.011774	-0.005524	-0.022959	-0.055525
-0.044012	0.055661	-0.024604	-0.045328	-0.045657	-0.01013	-0.012103	-0.011774	-0.059473
-0.11704	0.059938	-0.0825	-0.027893	-0.029538	-0.044999	-0.060131	-0.009472	-0.042367
-0.095329	0.096123	-0.040722	-0.026248	-0.028222	-0.054867	-0.058157	-0.022301	-0.027235
-0.074276	0.072438	0.023424	-0.016051	-0.017367	-0.032498	-0.033485	-0.052894	-0.025261
-0.054209	0.009279	0.057306	-0.014406	-0.014077	-0.008485	-0.010459	-0.049604	-0.017038
-0.046315	-0.036775	0.048424	-0.002235	-0.014406	-0.011774	-0.007827	-0.021972	-0.022301
-0.030196	-0.085789	0.091188	-0.03217	-0.04763	0.013884	0.00895	-0.016051	-0.019669
-0.020327	-0.075263	0.06224	-0.045986	-0.058815	0.017832	0.008621	-0.006511	-0.059473
-0.080526	-0.066381	-0.001577	-0.029538	-0.03842	0.006976	-0.002893	-0.001906	-0.069999
-0.12066	-0.049604	-0.042367	-0.010459	-0.008814	-0.023288	-0.034472	-0.002893	-0.042367
-0.029538	-0.052236	-0.093684	-0.008156	-0.004208	-0.051578	-0.061118	-0.018682	-0.021972
0.049082	-0.031841	-0.08875	0.006647	0.015858	-0.047959	-0.055525	-0.048946	-0.016709
0.07507	-0.024275	-0.076578	0.007305	0.021121	-0.032498	-0.034143	-0.064407	-0.000919
0.10402	-0.069341	-0.060131	0.001055	0.012239	-0.022301	-0.022301	-0.051578	0.004673
0.11882	-0.093026	-0.055854	-0.027564	-0.016051	-0.015722	-0.014735	-0.042696	-0.012103
0.077043	-0.027893	-0.037104	-0.049933	-0.044012	-0.012103	-0.005853	-0.028222	-0.044999
-0.005853	0.034937	-0.024275	-0.055196	-0.046972	-0.001906	-0.002893	-0.024604	-0.067368
-0.071315	0.04974	-0.050591	-0.045986	-0.040064	-0.014406	-0.020985	-0.014077	-0.055854
-0.10454	0.07507	-0.086776	-0.035788	-0.02888	-0.047959	-0.055854	-0.01013	-0.03842
-0.077894	0.079346	-0.023288	-0.027893	-0.020327	-0.048288	-0.043683	-0.034472	-0.026577
-0.06046	0.040529	0.044148	-0.01638	-0.014077	-0.025261	-0.019998	-0.056183	-0.019998
-0.04763	-0.013419	0.058293	-0.008814	-0.012103	-0.009801	-0.012761	-0.037762	-0.00684
-0.033485	-0.060789	0.077043	-0.013748	-0.015722	-0.000919	0.002042	-0.017367	-0.009801
-0.01638	-0.088092	0.081649	-0.039735	-0.050262	0.010595	0.015529	-0.009472	-0.025919
-0.025919	-0.06967	0.051056	-0.047959	-0.051249	0.010266	0.01191	-0.003222	-0.064736
-0.12526	-0.053881	-0.009472	-0.021972	-0.027893	-0.013748	-0.015064	0.007963	-0.058486
-0.10586	-0.039407	-0.056841	-0.002564	-0.008485	-0.034472	-0.047959	-0.004866	-0.029209
0.003358	-0.035788	-0.094342	0.003358	-0.005524	-0.059144	-0.065723	-0.025261	-0.015064
0.071122	-0.015722	-0.082829	0.016187	0.009279	-0.04763	-0.050262	-0.052236	-0.011116
0.077043	-0.018024	-0.069341	0.014213	0.014542	-0.030525	-0.034801	-0.056841	0.001055
0.12704	-0.088092	-0.058815	0.0027	0.001384	-0.021314	-0.024933	-0.046315	-0.000919
0.11093	-0.068026	-0.052565	-0.029867	-0.030854	-0.015393	-0.01934	-0.032827	-0.020656
0.041187	-0.000919	-0.03513	-0.054209	-0.053552	-0.004537	-0.008485	-0.030525	-0.055525
-0.02559	0.046122	-0.031512	-0.051249	-0.048288	-0.002235	-0.004866	-0.024275	-0.072631
-0.1075	0.041187	-0.077236	-0.045657	-0.032827	-0.02559	-0.03842	-0.02559	-0.053881
-0.10388	0.088228	-0.074934	-0.034801	-0.026906	-0.060131	-0.058157	-0.021314	-0.04138
-0.079868	0.074412	-0.002893	-0.027564	-0.018682	-0.033814	-0.034801	-0.051249	-0.029867
-0.055196	0.017174	0.045464	-0.01934	-0.007827	-0.01013	-0.011774	-0.056512	-0.01934
-0.047959	-0.033814	0.044806	-0.012761	-0.003879	-0.002564	-0.005853	-0.032827	-0.011116
-0.026248	-0.087105	0.093162	-0.031183	-0.020985	0.008292	0.01191	-0.013748	-0.011445
-0.010787	-0.096645	0.08132	-0.055854	-0.048617	0.018489	0.017174	-0.008156	-0.043025
-0.042696	-0.076907	0.030661	-0.040722	-0.035788	0.012239	0.003687	0.004344	-0.06671
-0.13546	-0.052565	-0.017696	-0.018682	-0.012432	-0.011445	-0.021972	0.004344	-0.041709
-0.062104	-0.046315	-0.068684	-0.006182	-0.005195	-0.045986	-0.056512	-0.009472	-0.023946
0.039214	-0.029209	-0.079868	0.002042	0.007634	-0.058157	-0.055854	-0.036117	-0.01309
0.087241	-0.019998	-0.071973	0.015858	0.012897	-0.054538	-0.043025	-0.053881	-0.005195
0.079017	-0.027235	-0.051907	0.015529	0.010595	-0.033156	-0.030196	-0.045657	0.010266
0.13691	-0.083815	-0.055854	-0.004537	-0.014406	-0.024275	-0.024933	-0.033485	-0.001248
0.099083	-0.03842	-0.043354	-0.029209	-0.045328	-0.016051	-0.016709	-0.030196	-0.027893
0.013884	0.030003	-0.029209	-0.045328	-0.058157	-0.008485	-0.011774	-0.027564	-0.061446
-0.049275	0.055332	-0.033814	-0.03842	-0.04763	-0.011774	-0.017367	-0.018024	-0.064736
-0.11671	0.057964	-0.094671	-0.026248	-0.034143	-0.042038	-0.056841	-0.015064	-0.051907
-0.096645	0.089215	-0.054867	-0.023288	-0.02263	-0.052894	-0.056841	-0.029867	-0.034472
-0.076907	0.068162	0.013555	-0.01934	-0.018353	-0.027893	-0.02888	-0.063749	-0.032498
-0.054867	-0.000261	0.049082	-0.015393	-0.008814	-0.01013	-0.007827	-0.052894	-0.019998
-0.049275	-0.048617	0.042503	-0.011774	-0.006182	-0.007498	6.8026e-05	-0.029209	-0.019998
-0.031183	-0.098289	0.084938	-0.039735	-0.036446	0.014542	0.016187	-0.018353	-0.018024
-0.020327	-0.08875	0.056977	-0.05717	-0.054867	0.018818	0.016845	-0.009472	-0.059802
-0.081184	-0.073289	-0.002564	-0.03513	-0.030525	0.008292	-0.000919	0.00566	-0.062433
-0.12362	-0.054538	-0.042038	-0.01638	-0.007169	-0.018353	-0.029538	0.001384	-0.041709
-0.027564	-0.057499	-0.088092	-0.014077	-0.004208	-0.05092	-0.059802	-0.014077	-0.01638
0.059938	-0.031183	-0.078223	0.001713	0.014542	-0.048946	-0.04763	-0.041709	-0.011445
0.087899	-0.025919	-0.069341	0.010924	0.020134	-0.037433	-0.033485	-0.054867	0.006976
0.11389	-0.06342	-0.048946	0.003358	0.012568	-0.025919	-0.024275	-0.04467	0.00895
0.13001	-0.084144	-0.044999	-0.026577	-0.017038	-0.025261	-0.020656	-0.033814	-0.002893
0.088557	-0.019998	-0.027893	-0.046644	-0.051907	-0.01638	-0.00684	-0.02559	-0.043354
-0.003222	0.042174	-0.019011	-0.047959	-0.054867	-0.009472	-0.007498	-0.019669	-0.06342
-0.077894	0.058622	-0.047959	-0.041709	-0.04467	-0.018682	-0.030196	-0.015064	-0.053881
-0.11934	0.08428	-0.087434	-0.029209	-0.034472	-0.057499	-0.066381	-0.009801	-0.038091
-0.092039	0.094149	-0.019011	-0.023617	-0.025919	-0.047301	-0.050262	-0.038749	-0.029867
-0.073947	0.050069	0.039214	-0.01309	-0.017367	-0.025261	-0.02888	-0.059473	-0.026248
-0.059802	-0.001248	0.05303	-0.005853	-0.012103	-0.005195	-0.014077	-0.043354	-0.015393
-0.039407	-0.058486	0.069477	-0.011116	-0.016051	-0.000261	-0.001248	-0.019011	-0.016709
-0.027564	-0.089408	0.080004	-0.043025	-0.048617	0.020463	0.013555	-0.018353	-0.034472
-0.027564	-0.075592	0.044477	-0.054209	-0.050262	0.018489	0.012239	-0.011774	-0.069999
-0.11934	-0.06046	-0.017367	-0.024604	-0.027564	-0.003879	-0.011774	-0.001248	-0.063749
-0.092039	-0.053881	-0.069012	-0.009801	-0.007498	-0.027893	-0.046315	-0.008156	-0.033485
0.002042	-0.045986	-0.10059	-0.002564	0.000397	-0.048288	-0.056841	-0.031512	-0.017696
0.071451	-0.034143	-0.088421	0.008292	0.013884	-0.044012	-0.045328	-0.055854	-0.011774
0.07178	-0.028222	-0.067368	0.009937	0.020134	-0.027893	-0.023288	-0.056183	0.003029
0.12376	-0.099934	-0.057499	-0.004208	0.004673	-0.019011	-0.020656	-0.043683	0.003358
0.10698	-0.075921	-0.04763	-0.029538	-0.022301	-0.015064	-0.017038	-0.034801	-0.019669
0.051056	-0.002893	-0.029209	-0.057499	-0.051578	-0.009143	-0.005853	-0.028222	-0.046972
-0.01309	0.04678	-0.022301	-0.052565	-0.042367	-0.005524	-0.001577	-0.014406	-0.060789
-0.093684	0.042503	-0.071315	-0.046315	-0.02888	-0.027564	-0.035788	-0.014735	-0.048288
-0.098289	0.091846	-0.060789	-0.026248	-0.024604	-0.062762	-0.061118	-0.013748	-0.033814
-0.070986	0.080004	0.005002	-0.02263	-0.020985	-0.04467	-0.039735	-0.042696	-0.022959
-0.049604	0.031648	0.055003	-0.007827	-0.011774	-0.016051	-0.013748	-0.047301	-0.016051
-0.046315	-0.020656	0.047437	-0.006511	-0.01309	-0.008485	-0.009801	-0.026577	-0.010787
-0.02888	-0.071973	0.097768	-0.01934	-0.026577	-0.00059	0.00566	-0.010459	-0.011445
-0.020985	-0.084144	0.076386	-0.045328	-0.058815	0.010595	0.010924	-0.008156	-0.041051
-0.053223	-0.068684	0.026384	-0.032498	-0.043025	0.011581	6.8026e-05	0.006318	-0.069012
-0.13875	-0.04467	-0.02888	-0.016051	-0.021972	-0.014406	-0.028551	-0.001248	-0.045986
-0.064736	-0.042367	-0.078552	-0.005524	-0.006182	-0.04763	-0.057828	-0.008156	-0.028222
0.035266	-0.03217	-0.095	-0.001577	0.001055	-0.054538	-0.059473	-0.041051	-0.018353
0.07803	-0.024933	-0.079868	0.015529	0.014542	-0.046644	-0.044012	-0.058486	-0.010787
0.079017	-0.037762	-0.060789	0.010595	0.011252	-0.02559	-0.029209	-0.058157	0.001384
0.13297	-0.096645	-0.060789	-0.008156	-0.009143	-0.019998	-0.023946	-0.04138	-0.003222
0.09711	-0.053552	-0.049933	-0.040064	-0.044012	-0.009801	-0.00684	-0.034472	-0.03217
0.013555	0.018161	-0.029538	-0.055525	-0.05092	-0.00684	-0.007827	-0.031183	-0.064078
-0.045657	0.044148	-0.037433	-0.048617	-0.040722	-0.002893	-0.011445	-0.021643	-0.066381
-0.11145	0.046122	-0.091381	-0.036117	-0.025919	-0.036775	-0.052565	-0.016051	-0.048288
-0.094342	0.086583	-0.048617	-0.029867	-0.019669	-0.047959	-0.051907	-0.031512	-0.03513
-0.06967	0.063227	0.023424	-0.020327	-0.012432	-0.026577	-0.024604	-0.060131	-0.024604
-0.046972	0.001055	0.060267	-0.019669	-0.008485	-0.008156	-0.003879	-0.052894	-0.014735
-0.040393	-0.048288	0.054674	-0.01013	-0.004537	-0.008485	0.000397	-0.020985	-0.012761
-0.020656	-0.091381	0.092833	-0.03513	-0.034472	0.014542	0.015529	-0.014735	-0.015393
-0.013419	-0.078881	0.069806	-0.050591	-0.055196	0.013555	0.016187	-0.004537	-0.054209
-0.080855	-0.062762	0.005331	-0.033485	-0.039407	0.005002	-0.001906	0.005989	-0.061118
-0.12263	-0.043683	-0.034472	-0.007498	-0.01013	-0.024275	-0.034472	0.005002	-0.03513
-0.032498	-0.044999	-0.083815	-0.00355	-0.006511	-0.055525	-0.06342	-0.01309	-0.019011
0.051385	-0.021314	-0.080197	0.012897	0.004015	-0.056841	-0.057828	-0.037762	-0.010459
0.077701	-0.014406	-0.06967	0.015529	0.009937	-0.038091	-0.036117	-0.052894	0.002042
0.10533	-0.055525	-0.055525	0.00895	0.006647	-0.029209	-0.031841	-0.04467	0.004015
0.11586	-0.081513	-0.055854	-0.021314	-0.022301	-0.023617	-0.024933	-0.03842	-0.010459
0.073425	-0.019011	-0.041051	-0.043354	-0.052565	-0.021643	-0.012103	-0.029538	-0.045657
-0.01013	0.038556	-0.028222	-0.055196	-0.051249	-0.00684	-0.008485	-0.024933	-0.071315
-0.078223	0.051056	-0.060131	-0.043354	-0.042038	-0.016051	-0.026248	-0.021314	-0.058486
-0.11638	0.074741	-0.093684	-0.031841	-0.033814	-0.049933	-0.061775	-0.019998	-0.041709
-0.087763	0.078359	-0.02888	-0.028551	-0.021972	-0.045986	-0.044341	-0.044012	-0.030854
-0.065394	0.039543	0.033621	-0.019998	-0.012432	-0.016709	-0.01934	-0.065394	-0.023946
-0.051578	-0.01638	0.046122	-0.014735	-0.004208	-0.006511	-0.011774	-0.044341	-0.012761
-0.03842	-0.072302	0.068491	-0.019011	-0.011445	0.002042	0.002371	-0.025919	-0.013419
-0.02263	-0.098618	0.078688	-0.046644	-0.044341	0.023095	0.015529	-0.014077	-0.031841
-0.02559	-0.080526	0.047437	-0.057499	-0.042367	0.020792	0.015529	-0.008156	-0.071315
-0.11539	-0.064407	-0.014406	-0.031841	-0.023288	-0.00355	-0.009801	0.003358	-0.059144
-0.090395	-0.050591	-0.059802	-0.012103	-0.00355	-0.027893	-0.039078	-0.000261	-0.027564
0.009279	-0.045328	-0.091052	-0.003879	0.000726	-0.052236	-0.058815	-0.023288	-0.013419
0.079675	-0.024275	-0.075921	0.013226	0.014213	-0.045657	-0.045328	-0.052565	-0.004866
0.085925	-0.020656	-0.059144	0.013226	0.018818	-0.03513	-0.030525	-0.049275	0.010924
0.14185	-0.086118	-0.04763	-0.000919	-0.000261	-0.023288	-0.021643	-0.040722	0.004344
0.12343	-0.064407	-0.042038	-0.024933	-0.02888	-0.021314	-0.021972	-0.027893	-0.019998
0.050727	0.011252	-0.023617	-0.045986	-0.054538	-0.01309	-0.012103	-0.024604	-0.047301
-0.028222	0.05599	-0.018682	-0.04467	-0.053552	-0.012103	-0.011774	-0.012103	-0.064407
-0.11408	0.055332	-0.075921	-0.039078	-0.037104	-0.029867	-0.041709	-0.014077	-0.053223
-0.1177	0.099741	-0.06967	-0.020656	-0.030854	-0.06671	-0.063749	-0.015393	-0.041709
-0.090395	0.082636	-0.00059	-0.018353	-0.023946	-0.046972	-0.035788	-0.046972	-0.02888
-0.064078	0.025726	0.047109	-0.009801	-0.015722	-0.020656	-0.01638	-0.053552	-0.023288
-0.053552	-0.026248	0.042174	-0.005524	-0.011774	-0.004537	-0.008156	-0.035459	-0.017038
-0.030525	-0.083486	0.08757	-0.02263	-0.027235	0.007634	0.005331	-0.019011	-0.017038
-0.019669	-0.093026	0.073425	-0.049275	-0.055525	0.017174	0.013226	-0.014735	-0.043683
-0.045986	-0.077236	0.019476	-0.044012	-0.041709	0.016845	0.003029	-0.000919	-0.074276
-0.12987	-0.056512	-0.02888	-0.021314	-0.012432	-0.004537	-0.021643	-0.002893	-0.048946
-0.05717	-0.053881	-0.082171	-0.012103	-0.003222	-0.035788	-0.055196	-0.014735	-0.025261
0.033621	-0.040722	-0.088421	-0.008156	0.009279	-0.048288	-0.053223	-0.040722	-0.017038
0.067175	-0.027564	-0.078552	0.007963	0.022766	-0.042367	-0.039407	-0.061446	-0.007498
0.084609	-0.041051	-0.052565	0.007634	0.019805	-0.024275	-0.025261	-0.053552	0.009937
0.13987	-0.098947	-0.053552	-0.013748	-0.006511	-0.020985	-0.019998	-0.035459	0.001713
0.10764	-0.049604	-0.041051	-0.03842	-0.041051	-0.012103	-0.010459	-0.026906	-0.026577
0.023424	0.020792	-0.021314	-0.051249	-0.050591	-0.007827	-0.003222	-0.026577	-0.06342
-0.038749	0.05303	-0.027564	-0.045986	-0.04138	-0.01309	-0.013748	-0.015064	-0.056512
-0.10783	0.057635	-0.087434	-0.032498	-0.031183	-0.043683	-0.058815	-0.010459	-0.044012
-0.091052	0.096123	-0.042038	-0.024275	-0.022959	-0.057828	-0.058815	-0.022301	-0.034472
-0.072302	0.071451	0.026713	-0.017038	-0.019998	-0.032498	-0.027893	-0.054867	-0.027893
-0.054538	0.010595	0.056977	-0.017038	-0.012103	-0.017038	-0.012761	-0.047301	-0.013748
-0.052236	-0.036117	0.05303	-0.004866	-0.015064	-0.015393	-0.004866	-0.023288	-0.015393
-0.029209	-0.086447	0.088886	-0.027235	-0.041709	0.007963	0.010266	-0.01013	-0.020327
-0.020327	-0.073618	0.058951	-0.046315	-0.061775	0.013226	0.012897	-0.00684	-0.059473
-0.083486	-0.06342	-0.003879	-0.029209	-0.040722	0.002371	-0.006182	0.004344	-0.06342
-0.12559	-0.045986	-0.046315	-0.010459	-0.011774	-0.019998	-0.034143	-0.002564	-0.042367
-0.030525	-0.053552	-0.095	-0.006511	-0.002564	-0.049604	-0.062104	-0.019998	-0.017696
0.055003	-0.029867	-0.08875	0.00895	0.010924	-0.045657	-0.055525	-0.048288	-0.014735
0.077701	-0.026577	-0.080526	0.008292	0.008292	-0.036775	-0.039735	-0.06046	0.003029
0.10435	-0.068355	-0.059802	0.001384	0.011581	-0.020327	-0.021972	-0.053552	0.0027
0.11981	-0.092039	-0.058486	-0.027235	-0.013748	-0.019998	-0.020656	-0.043683	-0.011445
0.076386	-0.027564	-0.035788	-0.049275	-0.044012	-0.015722	-0.005524	-0.033814	-0.046315
-0.01013	0.03099	-0.029867	-0.056512	-0.046315	-0.003879	-0.002235	-0.025919	-0.065394
-0.078223	0.046122	-0.056512	-0.040722	-0.035459	-0.007827	-0.023288	-0.020656	-0.056512
-0.10487	0.07507	-0.086447	-0.029867	-0.025261	-0.048946	-0.058815	-0.018024	-0.038749
-0.079539	0.081978	-0.018024	-0.031512	-0.017696	-0.045657	-0.040064	-0.038091	-0.027564
-0.06046	0.040858	0.041187	-0.017038	-0.011116	-0.021314	-0.017696	-0.055525	-0.020327
-0.048946	-0.009143	0.057635	-0.007498	-0.002893	-0.005853	-0.006511	-0.038749	-0.012432
-0.030525	-0.061446	0.077372	-0.014406	-0.011774	-0.001577	0.002042	-0.014735	-0.007498
-0.018024	-0.08875	0.090202	-0.04467	-0.048617	0.016845	0.014871	-0.010459	-0.031183
-0.021972	-0.070986	0.052701	-0.048288	-0.049933	0.015858	0.007634	-0.003879	-0.068355
-0.12625	-0.051578	-0.006511	-0.020656	-0.026248	-0.009472	-0.017038	0.006647	-0.058815
-0.10125	-0.042696	-0.056512	-0.012103	-0.013748	-0.036117	-0.051907	0.005002	-0.027235
-0.001248	-0.034472	-0.091052	0.001384	-0.007169	-0.056183	-0.062104	-0.020656	-0.016051
0.074083	-0.022301	-0.085131	0.016187	0.006318	-0.052565	-0.05092	-0.049275	-0.008156
0.074083	-0.018024	-0.064407	0.017503	0.009937	-0.036775	-0.033485	-0.055525	0.004015
0.12935	-0.08875	-0.056512	0.002371	-0.005524	-0.02888	-0.025919	-0.041709	-0.000919
0.1106	-0.066052	-0.052236	-0.024604	-0.028222	-0.01638	-0.017367	-0.033485	-0.023288
0.044148	0.001384	-0.03513	-0.049604	-0.054867	-0.005524	-0.011116	-0.033485	-0.054538
-0.024933	0.049082	-0.029209	-0.049275	-0.046972	-0.005853	-0.009143	-0.019669	-0.070328
-0.1029	0.038885	-0.083486	-0.044999	-0.037104	-0.023617	-0.040064	-0.020985	-0.056841
-0.1052	0.086912	-0.071315	-0.028551	-0.021972	-0.05717	-0.058486	-0.022301	-0.04138
-0.074934	0.070464	-0.002235	-0.02888	-0.018682	-0.034143	-0.034801	-0.053881	-0.027235
-0.055525	0.019147	0.048753	-0.021643	-0.008814	-0.012761	-0.010787	-0.055854	-0.01934
-0.048617	-0.035788	0.040858	-0.011774	-0.008156	-0.000261	-0.002564	-0.033156	-0.01309
-0.029538	-0.086447	0.095794	-0.024933	-0.01934	0.010266	0.012568	-0.018024	-0.014735
-0.01934	-0.09796	0.079346	-0.054209	-0.052236	0.018489	0.016516	-0.014735	-0.043683
-0.040393	-0.074276	0.027371	-0.043025	-0.037433	0.0152	0.006647	0.004673	-0.068355
-0.12954	-0.054209	-0.023946	-0.01934	-0.01309	-0.008156	-0.020327	0.001713	-0.045328
-0.060789	-0.045986	-0.068355	-0.005853	6.8026e-05	-0.042038	-0.054209	-0.007827	-0.020656
0.037898	-0.031841	-0.083486	-0.005524	0.005989	-0.054867	-0.056841	-0.032498	-0.013748
0.08428	-0.014406	-0.072302	0.015858	0.017174	-0.052236	-0.040393	-0.05092	-0.00355
0.084938	-0.027564	-0.052236	0.011252	0.012897	-0.033485	-0.03217	-0.050591	0.007963
0.13724	-0.090723	-0.051249	-0.003879	-0.011774	-0.028222	-0.029538	-0.036117	0.003358
0.10204	-0.03842	-0.042696	-0.03217	-0.048946	-0.019011	-0.013419	-0.023617	-0.024604
0.012568	0.028029	-0.026248	-0.045657	-0.053881	-0.015393	-0.01013	-0.019669	-0.056841
-0.052565	0.057306	-0.038091	-0.041051	-0.04763	-0.010787	-0.019011	-0.018024	-0.062104
-0.12362	0.060596	-0.092368	-0.030196	-0.033156	-0.043025	-0.060789	-0.01309	-0.048946
-0.10487	0.096781	-0.047959	-0.026906	-0.030525	-0.054209	-0.057499	-0.028222	-0.033156
-0.080197	0.070464	0.018818	-0.01638	-0.014735	-0.031183	-0.030854	-0.060789	-0.029209
-0.055854	0.002042	0.053359	-0.019669	-0.012103	-0.008156	-0.012103	-0.058157	-0.017038
-0.051907	-0.04763	0.048095	-0.01013	-0.008814	-0.007827	-0.00355	-0.02888	-0.018682
-0.027564	-0.099276	0.084938	-0.036446	-0.037104	0.017174	0.015529	-0.01934	-0.024604
-0.017367	-0.088092	0.055332	-0.052236	-0.051249	0.018161	0.016516	-0.012761	-0.059473
-0.077565	-0.076249	-0.004208	-0.038749	-0.035459	0.012239	-0.000261	-0.000261	-0.065065
-0.11868	-0.061118	-0.044999	-0.018353	-0.006511	-0.017038	-0.025261	-0.000261	-0.041051
-0.027235	-0.06046	-0.091381	-0.012761	0.001713	-0.047301	-0.056841	-0.022959	-0.019998
0.057306	-0.036775	-0.081842	0.005989	0.016187	-0.04763	-0.056183	-0.043354	-0.010787
0.076714	-0.021972	-0.06967	0.008292	0.016845	-0.039735	-0.031183	-0.057499	0.004015
0.11553	-0.062762	-0.049604	0.005002	0.012897	-0.023946	-0.020985	-0.046644	0.008621
0.12704	-0.08546	-0.048617	-0.021972	-0.014735	-0.016051	-0.014735	-0.038091	-0.009801
0.08428	-0.018353	-0.032827	-0.046315	-0.045986	-0.018353	-0.008485	-0.023288	-0.042038
-0.005195	0.04349	-0.021972	-0.049933	-0.052565	-0.007827	-0.004537	-0.019998	-0.061775
-0.075592	0.058951	-0.055196	-0.040722	-0.043683	-0.017696	-0.02888	-0.01309	-0.052236
-0.1098	0.083951	-0.081513	-0.026248	-0.034472	-0.052894	-0.064736	-0.013419	-0.037762
-0.086447	0.091846	-0.017367	-0.021972	-0.026248	-0.053223	-0.052565	-0.031183	-0.023946
-0.06671	0.048095	0.041187	-0.012761	-0.018682	-0.026577	-0.023288	-0.052894	-0.023617
-0.050262	-0.006182	0.049411	-0.005524	-0.010459	-0.009801	-0.016051	-0.037762	-0.011774
-0.038091	-0.059144	0.074083	-0.008814	-0.01638	-0.004208	-0.006511	-0.022301	-0.011445
-0.02263	-0.091052	0.07803	-0.039407	-0.052565	0.010595	0.013555	-0.01309	-0.031841
-0.031512	-0.076578	0.045135	-0.051578	-0.052236	0.014871	0.010595	-0.011116	-0.07296
-0.12132	-0.060789	-0.019998	-0.02263	-0.033156	-0.008156	-0.01638	-0.001248	-0.064736
-0.096974	-0.05092	-0.067368	-0.010459	-0.009801	-0.029209	-0.044999	-0.003879	-0.032827
0.001384	-0.048617	-0.10059	-0.004537	-0.004537	-0.053552	-0.056512	-0.02559	-0.020985
0.071451	-0.031512	-0.08546	0.010595	0.016187	-0.037762	-0.043354	-0.059144	-0.013419
0.07507	-0.030525	-0.065394	0.005002	0.020134	-0.030525	-0.030196	-0.060789	0.003687
0.12803	-0.098289	-0.053552	-0.006511	0.003687	-0.01934	-0.017696	-0.044999	0.003029
0.11421	-0.077236	-0.047301	-0.030196	-0.02263	-0.011445	-0.014077	-0.033156	-0.020656
0.051385	-0.002893	-0.025919	-0.051578	-0.047301	-0.002564	-0.004866	-0.032827	-0.052565
-0.015393	0.047109	-0.02263	-0.053223	-0.045986	-0.003879	-0.003879	-0.021972	-0.067368
-0.10224	0.044806	-0.071973	-0.044999	-0.031183	-0.022959	-0.033814	-0.017038	-0.053223
-0.10059	0.091846	-0.062104	-0.031183	-0.019669	-0.063091	-0.057828	-0.015064	-0.042038
-0.073947	0.08132	0.00895	-0.023946	-0.01309	-0.039078	-0.036775	-0.046972	-0.025919
-0.056512	0.029016	0.054346	-0.014077	-0.01309	-0.016709	-0.014406	-0.048946	-0.015064
-0.051249	-0.018353	0.048753	-0.007169	-0.011116	-0.006182	-0.007169	-0.027893	-0.012432
-0.029209	-0.079868	0.095465	-0.01934	-0.026248	0.004344	0.006318	-0.011445	-0.015064
-0.019011	-0.083158	0.078688	-0.046315	-0.053881	0.011252	0.010595	-0.008156	-0.04138
-0.048617	-0.063091	0.024082	-0.037104	-0.044012	0.004015	-0.002564	0.009937	-0.064078
-0.13842	-0.044012	-0.027893	-0.014077	-0.018024	-0.014406	-0.026577	0.006976	-0.043025
-0.063091	-0.043683	-0.084473	-0.004208	-0.00684	-0.045328	-0.061446	-0.00684	-0.023288
0.031319	-0.02888	-0.089737	0.000726	-0.001248	-0.057828	-0.060789	-0.037104	-0.012432
0.078688	-0.021972	-0.081842	0.0152	0.012897	-0.052236	-0.042367	-0.057499	-0.008485
0.078359	-0.037104	-0.061775	0.016845	0.0152	-0.029209	-0.029867	-0.053223	0.001384
0.13264	-0.095658	-0.062762	-0.005853	-0.012761	-0.021314	-0.023288	-0.044341	-0.002564
0.095465	-0.052894	-0.047301	-0.035459	-0.047301	-0.017038	-0.010459	-0.03217	-0.029209
0.012897	0.016516	-0.031841	-0.054209	-0.054209	-0.003879	-0.001577	-0.031841	-0.066381
-0.046315	0.045793	-0.037104	-0.045986	-0.04138	-0.002235	-0.012103	-0.023617	-0.063091
-0.11507	0.047109	-0.091052	-0.03842	-0.029209	-0.033814	-0.053881	-0.018353	-0.046972
-0.095	0.084938	-0.045328	-0.032498	-0.021643	-0.049933	-0.049933	-0.030196	-0.029867
-0.06967	0.059938	0.023095	-0.024275	-0.01309	-0.029538	-0.025919	-0.061446	-0.029867
-0.049275	-0.00059	0.058622	-0.023288	-0.005524	-0.008156	-0.008485	-0.055196	-0.015064
-0.043025	-0.046972	0.05599	-0.015064	-0.008156	-0.01013	0.0027	-0.028551	-0.015393
-0.022301	-0.095	0.091517	-0.036446	-0.03513	0.012897	0.017174	-0.012103	-0.019998
-0.017367	-0.07921	0.062569	-0.052565	-0.051907	0.019147	0.015858	-0.007498	-0.058157
-0.078881	-0.062433	0.003029	-0.02888	-0.034801	0.007963	-0.002893	0.007634	-0.059473
-0.12296	-0.045328	-0.034143	-0.016051	-0.012103	-0.022301	-0.038091	0.005002	-0.036446
-0.029867	-0.047301	-0.083815	-0.003879	-0.002893	-0.05717	-0.064078	-0.012761	-0.014735
0.054346	-0.01934	-0.077565	0.010924	0.011252	-0.053223	-0.05717	-0.040393	-0.011445
0.079346	-0.014735	-0.06671	0.014871	0.01191	-0.044341	-0.04138	-0.050591	0.009279
0.11093	-0.055525	-0.054209	0.009608	0.003687	-0.024933	-0.026577	-0.042696	0.006318
0.12902	-0.080197	-0.055854	-0.01638	-0.015722	-0.021314	-0.022301	-0.035459	-0.008485
0.080333	-0.01934	-0.035788	-0.042367	-0.052565	-0.017696	-0.011116	-0.029209	-0.043025
-0.012103	0.038556	-0.026248	-0.046644	-0.056183	-0.010459	-0.010787	-0.023617	-0.064736
-0.085131	0.052372	-0.064078	-0.039407	-0.044341	-0.014406	-0.027564	-0.019998	-0.060131
-0.11901	0.073754	-0.092368	-0.025261	-0.03217	-0.047959	-0.064407	-0.017038	-0.04138
-0.090723	0.083623	-0.019011	-0.026577	-0.022959	-0.042367	-0.048288	-0.040064	-0.03217
-0.069999	0.036253	0.035595	-0.018024	-0.016051	-0.020985	-0.021314	-0.06046	-0.027235
-0.053881	-0.018682	0.04349	-0.011774	-0.006511	-0.002235	-0.009143	-0.045986	-0.017367
-0.036117	-0.073289	0.07178	-0.015393	-0.009472	0.003687	0.0027	-0.024275	-0.011774
-0.02559	-0.099934	0.079346	-0.049604	-0.044999	0.017503	0.018489	-0.018353	-0.031841
-0.020985	-0.085131	0.040858	-0.058815	-0.048288	0.018161	0.013555	-0.009472	-0.06967
-0.11375	-0.063091	-0.014735	-0.027893	-0.021314	-0.001248	-0.008485	-0.002235	-0.061775
-0.087763	-0.051578	-0.063091	-0.013748	-0.005195	-0.027893	-0.045657	-0.00355	-0.030854
0.007634	-0.042038	-0.089737	-0.010787	0.000726	-0.052894	-0.052894	-0.023617	-0.018682
0.078359	-0.025261	-0.076249	0.004673	0.0152	-0.046972	-0.042696	-0.046644	-0.008156
0.073754	-0.018682	-0.054538	0.014871	0.022766	-0.03217	-0.028551	-0.050262	0.00566
0.13264	-0.085789	-0.054209	0.001384	0.002042	-0.026248	-0.025261	-0.035788	0.005002
0.1152	-0.059144	-0.037762	-0.023617	-0.026577	-0.021972	-0.016051	-0.026248	-0.018024
0.049411	0.00895	-0.023288	-0.046315	-0.052236	-0.011445	-0.01013	-0.02559	-0.048946
-0.027564	0.064543	-0.020327	-0.042696	-0.046972	-0.011774	-0.011445	-0.018024	-0.058815
-0.10684	0.056319	-0.075921	-0.040722	-0.037433	-0.03217	-0.046315	-0.01013	-0.048288
-0.10355	0.099083	-0.063091	-0.021643	-0.029209	-0.065065	-0.064736	-0.011445	-0.037104
-0.077565	0.082965	6.8026e-05	-0.018353	-0.020327	-0.043025	-0.040393	-0.046972	-0.025261
-0.057499	0.03099	0.048424	-0.007827	-0.015393	-0.018353	-0.018024	-0.055525	-0.017367
-0.051578	-0.026906	0.03724	-0.005195	-0.016051	-0.00684	-0.007827	-0.034472	-0.014406
-0.033814	-0.083815	0.089215	-0.019669	-0.025919	0.00566	0.008621	-0.021643	-0.020656
-0.020985	-0.096974	0.070135	-0.050591	-0.054867	0.015529	0.014871	-0.017696	-0.049933
-0.048617	-0.076578	0.016516	-0.042696	-0.042038	0.014542	0.004015	-0.002235	-0.073947
-0.13447	-0.060789	-0.035788	-0.026248	-0.020985	-0.005853	-0.020985	-0.004208	-0.051578
-0.063091	-0.056183	-0.086776	-0.008156	-0.000919	-0.034801	-0.052236	-0.014735	-0.026906
0.032306	-0.044341	-0.091052	-0.009472	0.005002	-0.05092	-0.055525	-0.043354	-0.016709
0.077701	-0.032827	-0.078552	0.008292	0.017503	-0.045986	-0.037762	-0.057828	-0.007498
0.085596	-0.04467	-0.059473	0.008292	0.018489	-0.024933	-0.022301	-0.056841	0.005331
0.1379	-0.096316	-0.056512	-0.008485	-0.003879	-0.01638	-0.017367	-0.041051	-0.00355
0.10599	-0.050262	-0.039735	-0.041709	-0.042367	-0.009472	-0.006511	-0.030196	-0.028222
0.019805	0.017832	-0.01934	-0.054538	-0.050262	-0.004537	-0.000261	-0.021972	-0.058157
-0.039407	0.052701	-0.029538	-0.048946	-0.040722	-0.004866	-0.012432	-0.014735	-0.058157
-0.11309	0.057964	-0.078552	-0.032827	-0.027235	-0.040722	-0.058815	-0.009801	-0.038091
-0.097303	0.094807	-0.034143	-0.030196	-0.024933	-0.05717	-0.056183	-0.019011	-0.027235
-0.075592	0.072438	0.029345	-0.021972	-0.017696	-0.033814	-0.033814	-0.050591	-0.024275
-0.05717	0.012897	0.059609	-0.014735	-0.009801	-0.011116	-0.014406	-0.050591	-0.014735
-0.051907	-0.034472	0.057306	-0.004866	-0.009801	-0.01638	-0.006511	-0.02263	-0.011116
-0.028551	-0.084473	0.088886	-0.030196	-0.043025	0.006318	0.010266	-0.008814	-0.017038
-0.015064	-0.074934	0.054674	-0.044999	-0.059802	0.010266	0.007634	-0.006182	-0.055854
-0.081513	-0.06046	-0.005195	-0.028222	-0.043025	0.004015	-0.009143	0.003687	-0.06342
-0.12428	-0.048288	-0.046972	-0.009143	-0.015393	-0.024604	-0.040393	0.003029	-0.039407
-0.030854	-0.051578	-0.095658	-0.004208	-0.009472	-0.051907	-0.06046	-0.014735	-0.023617
0.055332	-0.027564	-0.089408	0.012239	0.011252	-0.051907	-0.057828	-0.044012	-0.019998
0.080004	-0.021972	-0.076249	0.010595	0.013555	-0.037104	-0.037104	-0.064407	0.001384
0.10928	-0.072302	-0.059802	0.008292	0.008621	-0.024275	-0.022959	-0.05092	0.004344
0.12441	-0.092368	-0.058157	-0.023946	-0.01638	-0.018024	-0.014735	-0.046972	-0.014406
0.07507	-0.027893	-0.039735	-0.042367	-0.043683	-0.014406	-0.005524	-0.032498	-0.046972
-0.008156	0.031977	-0.026577	-0.053881	-0.051249	-0.002235	-0.002893	-0.030196	-0.070328
-0.073618	0.042832	-0.063091	-0.046972	-0.038091	-0.011116	-0.021314	-0.019998	-0.057499
-0.10816	0.073096	-0.08546	-0.034472	-0.025919	-0.045328	-0.056183	-0.021643	-0.04467
-0.081842	0.081649	-0.013419	-0.028222	-0.018353	-0.043025	-0.043683	-0.039078	-0.028222
-0.059473	0.042174	0.04678	-0.02263	-0.014735	-0.019998	-0.01638	-0.060131	-0.022301
-0.04467	-0.01309	0.056319	-0.013748	-0.004866	-0.005853	-0.009472	-0.037762	-0.013748
-0.035459	-0.061118	0.084938	-0.01309	-0.008156	0.0027	0.004673	-0.016709	-0.012761
-0.02263	-0.089408	0.08757	-0.042696	-0.045328	0.014213	0.015529	-0.008814	-0.02559
-0.034472	-0.06967	0.053688	-0.05717	-0.047301	0.013884	0.010924	-0.003222	-0.06342
-0.12592	-0.052565	-0.010459	-0.024275	-0.025261	-0.016051	-0.018024	0.007634	-0.054209
-0.099605	-0.040393	-0.056183	-0.011445	-0.005524	-0.033485	-0.051249	0.000726	-0.026577
-0.002235	-0.034143	-0.093355	-0.001577	-0.005524	-0.057499	-0.067368	-0.01638	-0.010787
0.072109	-0.019669	-0.084473	0.014871	0.009608	-0.050262	-0.05092	-0.045657	-0.004537
0.074741	-0.017696	-0.065065	0.019147	0.013884	-0.037762	-0.03513	-0.051249	0.00566
0.13165	-0.085789	-0.053552	0.006318	-0.001577	-0.024933	-0.026577	-0.049275	0.001713
0.11553	-0.06967	-0.050262	-0.021314	-0.033156	-0.021972	-0.021314	-0.030196	-0.02263
0.04678	0.002371	-0.036446	-0.046315	-0.054209	-0.011445	-0.007498	-0.030854	-0.056512
-0.025261	0.048424	-0.032827	-0.048288	-0.048288	-0.006182	-0.008814	-0.02263	-0.068684
-0.10487	0.045135	-0.083815	-0.046644	-0.035788	-0.021314	-0.039407	-0.023946	-0.053552
-0.10355	0.086254	-0.069341	-0.029867	-0.029867	-0.060131	-0.055854	-0.018024	-0.044341
-0.080197	0.07178	-0.000261	-0.027235	-0.018024	-0.035788	-0.03217	-0.053552	-0.031512
-0.058815	0.018489	0.042174	-0.018024	-0.009472	-0.011445	-0.012761	-0.059144	-0.020985
-0.050591	-0.030854	0.040858	-0.014077	-0.011774	0.000397	-0.001577	-0.036117	-0.015722
-0.024604	-0.090723	0.089544	-0.026248	-0.02263	0.009937	0.013555	-0.01934	-0.019669
-0.01309	-0.095987	0.074412	-0.048617	-0.051907	0.022766	0.018489	-0.01638	-0.045328
-0.040064	-0.074934	0.018818	-0.047959	-0.040722	0.018161	0.006318	0.001384	-0.068355
-0.12691	-0.053552	-0.023946	-0.024933	-0.015722	-0.009472	-0.019011	0.004344	-0.043354
-0.058157	-0.049933	-0.075263	-0.01013	-0.00059	-0.042038	-0.053552	-0.005524	-0.02263
0.035595	-0.031512	-0.075263	-0.004537	0.010595	-0.054209	-0.057828	-0.033485	-0.010787
0.078688	-0.020656	-0.067368	0.011581	0.016516	-0.053552	-0.038749	-0.051249	-0.003222
0.076714	-0.031512	-0.051249	0.012239	0.013884	-0.030854	-0.025919	-0.047301	0.009608
0.12672	-0.084802	-0.055196	-0.004208	-0.00684	-0.025919	-0.027564	-0.033814	-0.00355
0.09711	-0.038091	-0.037762	-0.03217	-0.041709	-0.012103	-0.015722	-0.024604	-0.022301
0.0152	0.02474	-0.023617	-0.048617	-0.055196	-0.010459	-0.009801	-0.020985	-0.055525
-0.047959	0.058293	-0.037104	-0.038749	-0.046644	-0.011116	-0.021643	-0.014406	-0.059802
-0.11572	0.060267	-0.08875	-0.028551	-0.033814	-0.039407	-0.064078	-0.013748	-0.047301
-0.095329	0.094149	-0.042038	-0.020656	-0.033156	-0.056512	-0.058157	-0.024933	-0.029209
-0.069012	0.065859	0.019805	-0.016709	-0.018353	-0.033156	-0.028222	-0.057499	-0.031183
-0.051907	0.003687	0.051385	-0.014735	-0.010459	-0.012761	-0.010787	-0.055196	-0.020985
-0.04467	-0.047959	0.051056	-0.009143	-0.011116	-0.009472	-0.003879	-0.033156	-0.020985
-0.026906	-0.099276	0.082636	-0.034801	-0.038091	0.014542	0.014213	-0.016051	-0.021972
-0.015722	-0.089079	0.049082	-0.053552	-0.056512	0.018161	0.014542	-0.013748	-0.064736
-0.085789	-0.07296	-0.008814	-0.034143	-0.035459	0.009937	-0.002235	-0.003222	-0.064736
-0.12461	-0.056841	-0.04763	-0.019669	-0.011116	-0.015722	-0.030196	-0.005853	-0.038749
-0.027564	-0.061118	-0.094342	-0.011116	-0.003222	-0.048288	-0.055854	-0.019998	-0.020327
0.057635	-0.030196	-0.084802	0.003687	0.014542	-0.046315	-0.051249	-0.04467	-0.01934
0.085925	-0.022959	-0.06671	0.009937	0.019805	-0.033156	-0.036775	-0.058157	0.004673
0.11421	-0.063749	-0.048946	0.003358	0.010266	-0.018682	-0.020985	-0.048288	0.006976
0.13066	-0.08546	-0.051578	-0.023288	-0.013419	-0.025261	-0.018682	-0.036446	-0.007498
0.080662	-0.020656	-0.029538	-0.045986	-0.04467	-0.022959	-0.009143	-0.028222	-0.043354
-0.010459	0.044477	-0.018353	-0.057828	-0.050591	-0.010787	-0.005524	-0.018353	-0.058486
-0.079539	0.059938	-0.055525	-0.041051	-0.03842	-0.017038	-0.026248	-0.012103	-0.052565
-0.11638	0.083951	-0.081184	-0.027564	-0.030196	-0.054867	-0.064078	-0.008814	-0.036117
-0.10125	0.092833	-0.008156	-0.021314	-0.021314	-0.05092	-0.050591	-0.033485	-0.027564
-0.066381	0.05303	0.04678	-0.01309	-0.014077	-0.029209	-0.02263	-0.056512	-0.019669
-0.052565	-0.004537	0.05303	-0.008485	-0.009472	-0.008814	-0.01309	-0.03842	-0.010787
-0.037762	-0.058486	0.077701	-0.003879	-0.014406	-0.005195	-0.002564	-0.017367	-0.010787
-0.025919	-0.089079	0.080333	-0.037762	-0.05092	0.014213	0.010924	-0.014077	-0.03217
-0.024933	-0.076907	0.036582	-0.051249	-0.053881	0.009937	0.009279	-0.003879	-0.069012
-0.11638	-0.060789	-0.026577	-0.024933	-0.030196	-0.008814	-0.01309	0.004344	-0.064407
-0.092039	-0.051249	-0.074276	-0.009143	-0.006182	-0.028551	-0.04763	-0.005524	-0.031841
0.005002	-0.043683	-0.099276	-0.003879	-0.004537	-0.048617	-0.057828	-0.028222	-0.017367
0.076057	-0.034472	-0.089737	0.007634	0.006647	-0.046644	-0.04467	-0.054867	-0.012761
0.073425	-0.029209	-0.068684	0.011581	0.016516	-0.031183	-0.027235	-0.063091	0.000726
0.13198	-0.098289	-0.060131	-0.002235	0.001055	-0.019669	-0.021314	-0.049933	-0.000261
0.11257	-0.077236	-0.045328	-0.025919	-0.026906	-0.014077	-0.012432	-0.036117	-0.023288
0.051056	-0.00684	-0.031841	-0.051249	-0.052236	-0.005195	-0.003222	-0.029867	-0.055525
-0.021314	0.047437	-0.022301	-0.051249	-0.045657	-0.000261	-0.005195	-0.02559	-0.068026
-0.097632	0.041516	-0.075921	-0.05092	-0.031841	-0.018353	-0.04138	-0.021314	-0.051249
-0.097632	0.088557	-0.056183	-0.032498	-0.021314	-0.058157	-0.054209	-0.012761	-0.038091
-0.074276	0.077701	0.013226	-0.026577	-0.017696	-0.040393	-0.03217	-0.043025	-0.026906
-0.056841	0.032963	0.059609	-0.012103	-0.008156	-0.014735	-0.011445	-0.051578	-0.015393
-0.049933	-0.022301	0.050398	-0.009143	-0.008485	-0.007169	-0.007169	-0.028551	-0.008156
-0.032827	-0.073618	0.098425	-0.018682	-0.019998	0.0027	0.00895	-0.010787	-0.012103
-0.024933	-0.081184	0.07803	-0.044999	-0.054538	0.010924	0.006976	-0.005524	-0.040393
-0.052894	-0.062762	0.023424	-0.040064	-0.042696	0.013226	-0.004866	0.00566	-0.061775
-0.13513	-0.044341	-0.029538	-0.018682	-0.021972	-0.010787	-0.030196	0.005989	-0.042367
-0.064078	-0.04138	-0.081513	-0.004208	-0.010787	-0.044999	-0.065723	-0.00684	-0.019998
0.03099	-0.03217	-0.088421	-0.001906	-0.002235	-0.055525	-0.062762	-0.03513	-0.01309
0.07507	-0.021972	-0.075921	0.019805	0.014871	-0.049604	-0.04467	-0.054867	-0.00684
0.082636	-0.037433	-0.060789	0.013555	0.007634	-0.031512	-0.027564	-0.052894	0.001384
0.13231	-0.095329	-0.062433	-0.002893	-0.014077	-0.024275	-0.025919	-0.044341	-0.005853
0.10171	-0.05092	-0.046972	-0.033156	-0.045986	-0.013419	-0.012761	-0.035459	-0.033485
0.017832	0.014213	-0.030196	-0.053881	-0.054209	-0.005524	-0.002893	-0.030854	-0.065723
-0.043025	0.041845	-0.047959	-0.050262	-0.044012	-0.004208	-0.01309	-0.022301	-0.067039
-0.11474	0.04974	-0.094013	-0.034143	-0.029209	-0.037104	-0.056183	-0.019011	-0.050591
-0.090066	0.083294	-0.042367	-0.029867	-0.020327	-0.050262	-0.049604	-0.030196	-0.038091
-0.068355	0.060596	0.023424	-0.025919	-0.010787	-0.030525	-0.021972	-0.058486	-0.027235
-0.048288	0.001384	0.052372	-0.02559	-0.009143	-0.00684	-0.004208	-0.055525	-0.019011
-0.044999	-0.042696	0.058622	-0.009801	-0.003879	-0.006182	-0.002235	-0.026577	-0.018682
-0.024933	-0.092368	0.091517	-0.035788	-0.035459	0.015858	0.017503	-0.015064	-0.015393
-0.014735	-0.077236	0.060925	-0.054867	-0.052236	0.0152	0.018161	-0.005524	-0.054867
-0.080197	-0.062762	0.000397	-0.038091	-0.03513	0.007305	-0.001577	0.004015	-0.061446
-0.12132	-0.045657	-0.037762	-0.014735	-0.004208	-0.017367	-0.032827	0.004344	-0.030854
-0.030525	-0.049275	-0.082829	-0.007827	-0.001906	-0.049933	-0.058815	-0.009143	-0.014735
0.053688	-0.020985	-0.077236	0.012897	0.014542	-0.055525	-0.05717	-0.035788	-0.010787
0.074741	-0.012761	-0.063749	0.016845	0.014871	-0.040722	-0.039735	-0.056512	0.004673
0.10599	-0.056841	-0.048617	0.013226	0.011252	-0.027893	-0.029867	-0.042696	0.010266
0.11586	-0.081842	-0.051907	-0.01934	-0.018682	-0.026248	-0.02263	-0.03513	-0.007498
0.07803	-0.018682	-0.034472	-0.034801	-0.057828	-0.023946	-0.014406	-0.021643	-0.043354
-0.013419	0.0402	-0.024604	-0.046315	-0.054209	-0.008485	-0.011116	-0.020656	-0.066381
-0.078881	0.04974	-0.068684	-0.037433	-0.042038	-0.01638	-0.029867	-0.013748	-0.054538
-0.11408	0.075399	-0.091052	-0.029538	-0.034143	-0.050591	-0.060131	-0.018024	-0.042038
-0.08546	0.08132	-0.020985	-0.02559	-0.024604	-0.048946	-0.048288	-0.039735	-0.034143
-0.060789	0.034937	0.037898	-0.018024	-0.015064	-0.021643	-0.019998	-0.065723	-0.028551
-0.046315	-0.021314	0.042174	-0.012103	-0.011116	-0.004537	-0.011774	-0.044999	-0.019998
-0.035459	-0.070328	0.073425	-0.013419	-0.016051	0.002371	0.005002	-0.028551	-0.018024
-0.022959	-0.10191	0.077372	-0.042038	-0.04763	0.016516	0.015858	-0.020985	-0.035459
-0.019669	-0.08546	0.040529	-0.06342	-0.048288	0.019476	0.017503	-0.012432	-0.074276
-0.11605	-0.064078	-0.020327	-0.031841	-0.023288	-0.004537	-0.008814	0.002042	-0.062104
-0.094342	-0.049604	-0.063091	-0.014735	-0.005195	-0.025261	-0.044341	-0.004866	-0.033485
0.005989	-0.041051	-0.088092	-0.008814	-0.000919	-0.048946	-0.058815	-0.020985	-0.014406
0.077372	-0.023946	-0.077894	0.006976	0.010595	-0.043683	-0.040393	-0.047301	-0.005195
0.076057	-0.019669	-0.058157	0.009279	0.015529	-0.031183	-0.025919	-0.053881	0.007963
0.13494	-0.083486	-0.04467	0.001713	0.006976	-0.022301	-0.023288	-0.040393	0.00566
0.11421	-0.063749	-0.039735	-0.023288	-0.020656	-0.020985	-0.017696	-0.02559	-0.012432
0.043819	0.010266	-0.023288	-0.048946	-0.049604	-0.010787	-0.008156	-0.026248	-0.047301
-0.029538	0.059609	-0.02263	-0.047959	-0.045657	-0.012432	-0.011774	-0.017367	-0.058815
-0.10849	0.058951	-0.074934	-0.040722	-0.034143	-0.02559	-0.044999	-0.019998	-0.045328
-0.10487	0.097439	-0.060789	-0.023946	-0.028551	-0.06671	-0.062762	-0.012761	-0.036775
-0.090066	0.083294	0.009279	-0.01934	-0.024275	-0.046644	-0.041051	-0.044341	-0.025919
-0.06046	0.030003	0.052701	-0.005853	-0.014406	-0.019669	-0.020656	-0.053881	-0.01934
-0.051578	-0.025919	0.038885	-0.00355	-0.010787	-0.007827	-0.009143	-0.031512	-0.011774
-0.031183	-0.086118	0.085267	-0.018353	-0.025261	0.004673	0.006318	-0.016051	-0.018682
-0.023288	-0.093684	0.065859	-0.04763	-0.058815	0.016845	0.011252	-0.015722	-0.049604
-0.046972	-0.077565	0.011581	-0.038091	-0.044999	0.012239	-0.001906	-0.003879	-0.074934
-0.12724	-0.058486	-0.035459	-0.016709	-0.020327	-0.00684	-0.021972	-0.00355	-0.049604
-0.056183	-0.054867	-0.093026	-0.01013	-0.009472	-0.039078	-0.051907	-0.014735	-0.028551
0.031648	-0.038749	-0.087105	-0.00355	0.003687	-0.050591	-0.055196	-0.042038	-0.01934
0.083294	-0.032498	-0.077565	0.009608	0.018818	-0.043683	-0.038091	-0.061775	-0.010459
0.089873	-0.044012	-0.059473	0.006976	0.016516	-0.023617	-0.021314	-0.053552	0.002371
0.14415	-0.10026	-0.06046	-0.010787	-0.007169	-0.018682	-0.01934	-0.04138	-0.008485
0.10764	-0.049933	-0.041051	-0.035788	-0.038749	-0.011774	-0.006182	-0.029209	-0.030525
0.018161	0.019805	-0.023288	-0.058157	-0.053223	-0.001577	-0.001248	-0.025261	-0.058486
-0.045986	0.054346	-0.033485	-0.05092	-0.042038	-0.001577	-0.008156	-0.015064	-0.05717
-0.11868	0.060596	-0.086118	-0.039407	-0.028222	-0.035459	-0.054209	-0.012103	-0.042367
-0.096645	0.095136	-0.033156	-0.029867	-0.020656	-0.055525	-0.055525	-0.01934	-0.024933
-0.075263	0.073425	0.033621	-0.024275	-0.016051	-0.033156	-0.027893	-0.048946	-0.023288
-0.059144	0.015858	0.060596	-0.021314	-0.009801	-0.015393	-0.012103	-0.048288	-0.012432
-0.052236	-0.031512	0.060596	-0.008814	-0.01013	-0.018024	-0.00684	-0.026248	-0.014735
-0.029209	-0.084802	0.092175	-0.027893	-0.03513	0.005002	0.004015	-0.009472	-0.014406
-0.020656	-0.072631	0.056319	-0.049604	-0.060789	0.011252	0.007963	-0.004537	-0.057828
-0.086447	-0.059473	-0.004208	-0.029538	-0.037762	0.004673	-0.010787	0.008621	-0.059144
-0.12724	-0.049604	-0.045328	-0.009143	-0.011774	-0.020656	-0.040393	0.003358	-0.036446
-0.02888	-0.055854	-0.092368	-0.001577	-0.003879	-0.050591	-0.061118	-0.013748	-0.016051
0.049411	-0.029867	-0.088092	0.006976	0.006647	-0.051907	-0.053223	-0.042038	-0.017696
0.077043	-0.026906	-0.07296	0.016845	0.015529	-0.041709	-0.036117	-0.059473	0.000397
0.11257	-0.068026	-0.056183	0.010595	0.006976	-0.022959	-0.022959	-0.054209	6.8026e-05
0.12606	-0.093026	-0.057499	-0.018682	-0.016709	-0.01934	-0.012761	-0.042038	-0.014077
0.080991	-0.030196	-0.040722	-0.043025	-0.05092	-0.015722	-0.003879	-0.036446	-0.050262
-0.004866	0.026713	-0.028551	-0.05092	-0.051249	-0.003879	-0.005853	-0.030196	-0.068684
-0.070328	0.046122	-0.065394	-0.044999	-0.042367	-0.009472	-0.02263	-0.024275	-0.062104
-0.10586	0.069806	-0.0825	-0.031512	-0.028222	-0.048617	-0.058157	-0.017367	-0.041709
-0.079868	0.082965	-0.011116	-0.02888	-0.020656	-0.046644	-0.044012	-0.038749	-0.032498
-0.058486	0.041187	0.047109	-0.021643	-0.008156	-0.022959	-0.016051	-0.060131	-0.022959
-0.049933	-0.01309	0.05303	-0.014735	-0.007169	-0.001906	-0.006182	-0.040064	-0.012761
-0.037104	-0.061775	0.08428	-0.016051	-0.009472	-0.000261	0.003358	-0.019011	-0.011774
-0.023617	-0.087763	0.087899	-0.044341	-0.043683	0.014871	0.012568	-0.008156	-0.02888
-0.025919	-0.070986	0.046451	-0.056841	-0.045986	0.012897	0.009608	-0.001577	-0.062433
-0.12165	-0.051578	-0.013748	-0.028222	-0.023946	-0.007169	-0.01309	0.006647	-0.056512
-0.097632	-0.036446	-0.06342	-0.007827	-0.004866	-0.034472	-0.05092	0.001713	-0.026577
-0.001248	-0.030854	-0.087434	6.8026e-05	-0.002564	-0.055854	-0.06342	-0.020327	-0.015064
0.073425	-0.019998	-0.07921	0.013555	0.003687	-0.05092	-0.052894	-0.044999	-0.004866
0.07178	-0.015393	-0.061118	0.0152	0.014213	-0.034472	-0.035459	-0.051907	0.006976
0.1254	-0.088421	-0.055196	0.00566	-0.00059	-0.027893	-0.029538	-0.040064	0.003029
0.10237	-0.069341	-0.049275	-0.017367	-0.02888	-0.015393	-0.021314	-0.033485	-0.018353
0.046122	-0.000261	-0.035788	-0.046972	-0.056183	-0.007169	-0.009472	-0.027235	-0.052236
-0.028222	0.05303	-0.032498	-0.046644	-0.05092	-0.004866	-0.01013	-0.023288	-0.069341
-0.1029	0.040858	-0.08546	-0.044341	-0.039078	-0.026577	-0.043025	-0.022959	-0.056183
-0.10158	0.086912	-0.068684	-0.028222	-0.026577	-0.060789	-0.055525	-0.019998	-0.043683
-0.074605	0.069477	-0.001577	-0.025261	-0.023617	-0.042367	-0.031512	-0.051578	-0.033156
-0.051907	0.019805	0.048095	-0.014735	-0.01309	-0.014077	-0.007498	-0.06046	-0.026577
-0.04138	-0.034472	0.037898	-0.013419	-0.007827	-0.000919	-0.003879	-0.040393	-0.017367
-0.024604	-0.089737	0.092833	-0.020985	-0.018682	0.010595	0.014871	-0.02263	-0.019998
-0.013419	-0.096316	0.069806	-0.052894	-0.053223	0.016845	0.015529	-0.015064	-0.047959
-0.045328	-0.074605	0.022108	-0.044012	-0.037762	0.017174	-0.000261	6.8026e-05	-0.069999
-0.1302	-0.055525	-0.027564	-0.025261	-0.016709	-0.005853	-0.021314	0.003029	-0.042038
-0.061775	-0.047959	-0.079868	-0.010787	-0.001248	-0.036446	-0.050591	-0.004208	-0.020985
0.031977	-0.03513	-0.083158	-0.009143	0.005331	-0.054538	-0.056183	-0.03217	-0.015064
0.076714	-0.016709	-0.064078	0.013555	0.019476	-0.05092	-0.040722	-0.052236	-0.000261
0.079675	-0.033156	-0.050262	0.010595	0.017503	-0.030196	-0.027893	-0.046972	0.012239
0.13198	-0.084473	-0.053881	-0.003222	-0.006511	-0.023617	-0.023617	-0.03513	0.001713
0.098425	-0.036446	-0.036117	-0.029867	-0.044341	-0.017367	-0.015722	-0.026248	-0.027893
0.014871	0.028358	-0.020327	-0.050262	-0.050262	-0.010459	-0.01309	-0.023617	-0.05717
-0.049604	0.053359	-0.039078	-0.044999	-0.046644	-0.009472	-0.017038	-0.011774	-0.055854
-0.11836	0.062898	-0.090723	-0.02888	-0.032827	-0.045657	-0.062104	-0.008156	-0.037762
-0.095658	0.09711	-0.039078	-0.024604	-0.028222	-0.056512	-0.056841	-0.022959	-0.027564
-0.077565	0.066517	0.026055	-0.021314	-0.014406	-0.034143	-0.030196	-0.056512	-0.02263
-0.053881	0.0027	0.046451	-0.018024	-0.01309	-0.012761	-0.009472	-0.053552	-0.018682
-0.048288	-0.044012	0.055332	-0.004208	-0.01309	-0.012761	-0.008485	-0.028222	-0.020656
-0.028222	-0.098618	0.086583	-0.02559	-0.041709	0.014213	0.014542	-0.018024	-0.026906
-0.016709	-0.088092	0.049082	-0.048288	-0.057499	0.018818	0.016845	-0.013419	-0.063749
-0.07921	-0.073618	-0.013748	-0.036446	-0.040722	0.011581	0.000397	-0.000261	-0.072302
-0.11836	-0.057499	-0.048288	-0.014735	-0.010459	-0.01638	-0.031841	-0.004866	-0.042367
-0.023288	-0.058815	-0.093355	-0.012432	-0.002235	-0.04467	-0.054867	-0.019669	-0.021972
0.061254	-0.030525	-0.0825	0.001713	0.014871	-0.048617	-0.048617	-0.042367	-0.018682
0.086912	-0.021643	-0.06967	0.008621	0.015858	-0.035459	-0.031841	-0.060789	-0.00355
0.11619	-0.062433	-0.049275	0.009608	0.01191	-0.023288	-0.020327	-0.050262	0.003358
0.13428	-0.086118	-0.049933	-0.024275	-0.01309	-0.017038	-0.011445	-0.044341	-0.009472
0.080662	-0.020327	-0.029538	-0.044999	-0.041709	-0.019011	-0.003222	-0.023617	-0.040722
-0.013748	0.039214	-0.016051	-0.055525	-0.048946	-0.004537	-0.004537	-0.02263	-0.062104
-0.085789	0.056319	-0.057828	-0.043354	-0.037433	-0.015722	-0.030196	-0.014077	-0.048617
-0.12395	0.082636	-0.078881	-0.030525	-0.02559	-0.04763	-0.062762	-0.012761	-0.035788
-0.094671	0.094149	-0.009472	-0.026577	-0.020327	-0.052236	-0.051907	-0.031512	-0.02559
-0.06967	0.054017	0.050069	-0.013419	-0.015393	-0.027893	-0.025261	-0.059473	-0.019998
-0.054538	-0.00684	0.051385	-0.007169	-0.006182	-0.010459	-0.017367	-0.03842	-0.008156
-0.044012	-0.058815	0.081978	-0.009801	-0.014077	-0.001906	-0.002564	-0.01934	-0.010787
-0.025261	-0.090395	0.079346	-0.035788	-0.049275	0.011581	0.00895	-0.009472	-0.030196
-0.024933	-0.079539	0.038885	-0.050262	-0.051578	0.014871	0.008292	-0.005853	-0.067368
-0.11671	-0.06046	-0.021972	-0.023617	-0.027893	-0.007498	-0.016051	0.004673	-0.056183
-0.094342	-0.053881	-0.07296	-0.007827	-0.011774	-0.030196	-0.047301	-0.003222	-0.031841
0.004344	-0.046315	-0.097632	-0.001906	-0.007498	-0.054867	-0.063091	-0.026906	-0.018682
0.07178	-0.032498	-0.086447	0.012239	0.008621	-0.044012	-0.045328	-0.058157	-0.012432
0.07507	-0.029538	-0.06967	0.012568	0.012897	-0.031841	-0.027564	-0.059144	-0.000919
0.13132	-0.096316	-0.057828	-0.003879	-0.001577	-0.023946	-0.021314	-0.051249	-0.005195
0.12441	-0.075263	-0.04763	-0.028551	-0.031183	-0.017367	-0.014735	-0.034472	-0.025919
0.061254	-0.003222	-0.030525	-0.054538	-0.054209	-0.004208	-0.002564	-0.030525	-0.054209
-0.014735	0.048095	-0.030525	-0.053552	-0.049604	-0.003222	-0.006182	-0.019998	-0.067368
-0.098618	0.043819	-0.078552	-0.048288	-0.037104	-0.019669	-0.039407	-0.021972	-0.051907
-0.098289	0.089215	-0.056183	-0.029209	-0.023946	-0.061118	-0.054867	-0.016709	-0.037762
-0.076907	0.080662	0.014542	-0.029867	-0.019669	-0.039735	-0.027893	-0.044012	-0.027893
-0.056183	0.029016	0.054674	-0.017038	-0.010459	-0.015722	-0.01309	-0.048946	-0.017367
-0.054209	-0.017367	0.052701	-0.009472	-0.006182	-0.005195	-0.00684	-0.033156	-0.006511
-0.034143	-0.076907	0.098754	-0.018682	-0.016051	0.006976	0.00566	-0.012761	-0.012432
-0.024604	-0.081184	0.076057	-0.048946	-0.048617	0.016187	0.010924	-0.007169	-0.043683
-0.050591	-0.063091	0.019805	-0.038091	-0.044341	0.008292	-0.004866	0.006318	-0.066052
-0.13118	-0.044999	-0.029209	-0.016709	-0.015722	-0.011774	-0.029867	0.00566	-0.044341
-0.062762	-0.044341	-0.085789	-0.00684	-0.002564	-0.044012	-0.058157	-0.001248	-0.019011
0.028687	-0.029867	-0.087434	-0.00355	0.004344	-0.056183	-0.058157	-0.032498	-0.012103
0.077372	-0.024604	-0.076578	0.017503	0.012897	-0.053552	-0.04467	-0.054867	-0.006182
0.076714	-0.036775	-0.059144	0.018161	0.013555	-0.031841	-0.027235	-0.052236	0.007963
0.12606	-0.096974	-0.065065	-0.001906	-0.010459	-0.023288	-0.023946	-0.040393	-0.005195
0.093162	-0.051578	-0.045657	-0.029209	-0.04467	-0.015393	-0.010459	-0.033485	-0.032498
0.017503	0.01191	-0.027564	-0.049275	-0.056841	-0.005524	-0.008156	-0.033814	-0.064407
-0.04467	0.041845	-0.043354	-0.046315	-0.044012	-0.004537	-0.012432	-0.023288	-0.064736
-0.11112	0.049082	-0.097303	-0.038091	-0.033156	-0.034801	-0.055196	-0.017696	-0.052565
-0.088421	0.083951	-0.040393	-0.029538	-0.023288	-0.053552	-0.052894	-0.028222	-0.034472
-0.067368	0.060267	0.026713	-0.024604	-0.016051	-0.030525	-0.023946	-0.059473	-0.030854
-0.044999	0.000397	0.055003	-0.02263	-0.006511	-0.006182	-0.002893	-0.056841	-0.017038
-0.038749	-0.04467	0.060267	-0.012761	-0.005195	-0.006511	-0.000261	-0.030525	-0.018682
-0.020985	-0.094342	0.091188	-0.031512	-0.033814	0.014213	0.017832	-0.017696	-0.020327
-0.012761	-0.080526	0.054674	-0.055525	-0.054538	0.017832	0.017503	-0.011116	-0.057828
-0.085131	-0.065723	-0.005195	-0.039407	-0.035459	0.010266	-0.001248	0.005331	-0.058486
-0.12428	-0.043025	-0.042038	-0.01934	-0.009472	-0.016709	-0.032827	0.003687	-0.033814
-0.032827	-0.045657	-0.083158	-0.005195	-0.000919	-0.051249	-0.059144	-0.011445	-0.014077
0.04974	-0.01934	-0.077565	0.005989	0.016845	-0.049933	-0.053881	-0.03513	-0.011116
0.074083	-0.011116	-0.066052	0.014542	0.018818	-0.041051	-0.03842	-0.052236	0.006647
0.10402	-0.054538	-0.046315	0.010266	0.007634	-0.033156	-0.029867	-0.045986	0.004673
0.12507	-0.081842	-0.049933	-0.018353	-0.015722	-0.028551	-0.026248	-0.033814	-0.00355
0.075399	-0.016709	-0.036117	-0.037104	-0.048288	-0.019011	-0.013419	-0.02559	-0.042038
-0.012432	0.042174	-0.024604	-0.049275	-0.055525	-0.009801	-0.011116	-0.019669	-0.063091
-0.077894	0.052701	-0.069999	-0.036117	-0.043683	-0.015064	-0.03217	-0.017367	-0.056512
-0.11474	0.07507	-0.08875	-0.027564	-0.031183	-0.05092	-0.065065	-0.01309	-0.040393
-0.086118	0.083294	-0.017367	-0.026577	-0.02559	-0.049933	-0.045328	-0.036775	-0.033156
-0.066381	0.038227	0.041516	-0.013748	-0.015722	-0.026906	-0.021972	-0.062433	-0.028222
-0.052565	-0.019669	0.043819	-0.010459	-0.010459	-0.005524	-0.01013	-0.047959	-0.019998
-0.037762	-0.073947	0.075399	-0.010459	-0.014406	-0.000261	0.005989	-0.02559	-0.017038
-0.020656	-0.096645	0.075728	-0.041051	-0.053223	0.021779	0.017832	-0.019669	-0.036117
-0.019998	-0.082829	0.035595	-0.054867	-0.053223	0.017503	0.007963	-0.012761	-0.069999
-0.11474	-0.064407	-0.020327	-0.031512	-0.026906	-0.001577	-0.007169	-0.003222	-0.061446
-0.089737	-0.051249	-0.070328	-0.016709	-0.005524	-0.026248	-0.042696	-0.00355	-0.030196
0.00895	-0.040064	-0.086776	-0.008156	-0.00059	-0.049275	-0.053223	-0.02263	-0.01638
0.082307	-0.027893	-0.080526	0.007963	0.014542	-0.048288	-0.041709	-0.049604	-0.00684
0.07803	-0.020327	-0.058157	0.006976	0.021121	-0.029538	-0.024933	-0.053223	0.007634
0.13494	-0.089408	-0.051578	-0.002564	0.004015	-0.019669	-0.023288	-0.038091	0.005989
0.12079	-0.064078	-0.033156	-0.023617	-0.025261	-0.016051	-0.019669	-0.027893	-0.01934
0.04349	0.006647	-0.022301	-0.047959	-0.045986	-0.009143	-0.011445	-0.025919	-0.046972
-0.037433	0.05928	-0.023288	-0.048946	-0.043683	-0.007827	-0.008814	-0.014406	-0.061118
-0.11145	0.052701	-0.075921	-0.044341	-0.034801	-0.027235	-0.048288	-0.012761	-0.044999
-0.11441	0.098754	-0.051249	-0.024933	-0.025261	-0.064078	-0.061775	-0.011774	-0.038091
-0.085789	0.083623	0.009608	-0.020985	-0.018682	-0.045328	-0.040722	-0.04138	-0.024604
-0.061775	0.032306	0.052043	-0.010459	-0.012761	-0.019669	-0.019011	-0.051249	-0.018353
-0.052565	-0.026577	0.039872	-0.005195	-0.01638	-0.008814	-0.011774	-0.031841	-0.016051
-0.033156	-0.084802	0.089873	-0.011116	-0.022959	0.001713	0.007305	-0.018682	-0.018353
-0.022959	-0.096316	0.064214	-0.043025	-0.056512	0.014213	0.013226	-0.01309	-0.049604
-0.045986	-0.075592	0.009279	-0.036775	-0.045986	0.013226	6.8026e-05	-0.002564	-0.071315
-0.12757	-0.059473	-0.038091	-0.019998	-0.023617	-0.009472	-0.026906	-0.004537	-0.05092
-0.06342	-0.050591	-0.089737	-0.007498	-0.003222	-0.041051	-0.054538	-0.014735	-0.028551
0.032963	-0.038091	-0.093355	-0.01309	-0.00059	-0.051578	-0.053223	-0.039407	-0.019998
0.079675	-0.026906	-0.074934	0.010266	0.014213	-0.050591	-0.037104	-0.061446	-0.011116
0.08757	-0.041709	-0.055196	0.007305	0.012897	-0.027893	-0.023288	-0.056512	0.002042
0.13987	-0.095987	-0.05717	-0.008485	-0.007827	-0.018353	-0.016051	-0.044341	-0.004208
0.11356	-0.049933	-0.039735	-0.039407	-0.042038	-0.010459	-0.002564	-0.033485	-0.031183
0.028358	0.021121	-0.021314	-0.056183	-0.051578	-0.006182	-0.001248	-0.027893	-0.065394
-0.039735	0.046451	-0.038749	-0.05092	-0.044341	-0.004537	-0.011116	-0.019669	-0.057828
-0.11539	0.060596	-0.084473	-0.040064	-0.025919	-0.032498	-0.053223	-0.011774	-0.039078
-0.094671	0.094478	-0.031512	-0.029867	-0.019998	-0.053552	-0.052565	-0.021314	-0.028551
-0.075921	0.072438	0.03724	-0.020327	-0.013419	-0.030525	-0.029209	-0.052894	-0.020985
-0.055196	0.012568	0.05599	-0.020327	-0.009143	-0.011774	-0.008814	-0.048617	-0.011445
-0.051249	-0.031841	0.063227	-0.010459	-0.004866	-0.011445	-0.003879	-0.016709	-0.014735
-0.027893	-0.084802	0.09086	-0.025919	-0.033485	0.007634	0.010924	-0.009801	-0.017367
-0.019998	-0.075921	0.054346	-0.047301	-0.052236	0.012239	0.008292	-0.005853	-0.053881
-0.087763	-0.061775	-0.010459	-0.033814	-0.039078	0.00895	-0.008156	0.007305	-0.059144
-0.1177	-0.047959	-0.048946	-0.009472	-0.01309	-0.018353	-0.038749	0.007634	-0.033485
-0.027235	-0.053223	-0.095987	-0.00059	-0.01013	-0.052236	-0.062762	-0.014406	-0.019669
0.053688	-0.029867	-0.089079	0.012239	0.010595	-0.054867	-0.05717	-0.040064	-0.011774
0.08132	-0.02263	-0.076578	0.014542	0.011252	-0.040393	-0.035788	-0.061446	-0.001577
0.10632	-0.068355	-0.056512	0.014542	0.006318	-0.029209	-0.02888	-0.053552	-0.001577
0.11948	-0.095658	-0.056841	-0.015722	-0.01934	-0.023617	-0.019998	-0.045328	-0.017367
0.071451	-0.030196	-0.038749	-0.040064	-0.044341	-0.015393	-0.006182	-0.031841	-0.048946
-0.004537	0.030003	-0.025919	-0.052565	-0.053552	-0.004866	-0.003879	-0.029538	-0.070328
-0.070986	0.046451	-0.068026	-0.045328	-0.043025	-0.010787	-0.026906	-0.020327	-0.058157
-0.10454	0.071122	-0.080855	-0.034472	-0.031512	-0.045657	-0.056512	-0.019669	-0.041051
-0.080197	0.081978	-0.009801	-0.031841	-0.02263	-0.046315	-0.043025	-0.034801	-0.030854
-0.057828	0.040529	0.050069	-0.020985	-0.01013	-0.022301	-0.017696	-0.062104	-0.029209
-0.04467	-0.013419	0.055003	-0.014735	-0.004866	-0.00684	-0.011774	-0.045657	-0.014077
-0.034801	-0.059802	0.086254	-0.013419	-0.009472	0.001055	0.006647	-0.022959	-0.01013
-0.02263	-0.08875	0.080991	-0.041709	-0.043354	0.015858	0.015858	-0.008814	-0.028551
-0.026248	-0.072302	0.046451	-0.060131	-0.047301	0.018161	0.009937	-0.005195	-0.067039
-0.12724	-0.052894	-0.014735	-0.029867	-0.020656	-0.006182	-0.015393	0.007305	-0.051249
-0.10355	-0.03842	-0.064407	-0.012103	-0.002235	-0.02559	-0.044999	0.006318	-0.024933
0.000726	-0.031512	-0.088092	-0.005524	-0.003222	-0.057828	-0.063749	-0.015393	-0.010787
0.069806	-0.021643	-0.079539	0.01191	0.014542	-0.050262	-0.047301	-0.045986	-0.003222
0.068491	-0.019011	-0.060789	0.010595	0.018161	-0.034472	-0.032827	-0.052894	0.010924
0.11882	-0.087434	-0.054209	0.00566	6.8026e-05	-0.023946	-0.026248	-0.043683	0.007305
0.1129	-0.067039	-0.045986	-0.018353	-0.027235	-0.02263	-0.023946	-0.02888	-0.01934
0.043819	-0.000261	-0.032498	-0.044999	-0.054209	-0.010787	-0.011116	-0.029538	-0.053552
-0.02559	0.046122	-0.033485	-0.048288	-0.05092	-0.006182	-0.009801	-0.021972	-0.064736
-0.10059	0.042503	-0.088092	-0.04467	-0.041051	-0.021643	-0.041051	-0.02559	-0.055525
-0.1029	0.083951	-0.063749	-0.024933	-0.031841	-0.065394	-0.059473	-0.018682	-0.044341
-0.07921	0.073425	0.005331	-0.024275	-0.023946	-0.043354	-0.031512	-0.054867	-0.034472
-0.054209	0.022766	0.045464	-0.018024	-0.017367	-0.018353	-0.009472	-0.057828	-0.02559
-0.043683	-0.030525	0.041845	-0.010459	-0.015393	-0.002893	-0.002893	-0.040393	-0.020656
-0.024604	-0.08875	0.09086	-0.017038	-0.02559	0.005989	0.012239	-0.020327	-0.01934
-0.013419	-0.095	0.067175	-0.049933	-0.052894	0.021779	0.017832	-0.018024	-0.047959
-0.037762	-0.07296	0.012239	-0.046972	-0.041709	0.017503	0.002042	-0.000261	-0.069999
-0.12954	-0.051249	-0.029209	-0.024933	-0.015393	-0.006182	-0.023946	-0.001577	-0.046644
-0.058486	-0.049604	-0.083486	-0.011116	-0.001248	-0.04138	-0.055854	-0.011116	-0.019669
0.035595	-0.028551	-0.080197	-0.009801	0.009937	-0.048946	-0.054538	-0.033156	-0.012103
0.08428	-0.019998	-0.067368	0.01191	0.020134	-0.046315	-0.037104	-0.051249	-0.002235
0.080004	-0.032827	-0.046972	0.012568	0.017174	-0.029209	-0.026906	-0.049933	0.010595
0.13329	-0.088421	-0.054209	-0.002893	-0.00355	-0.024933	-0.022301	-0.032498	0.004344
0.1027	-0.041709	-0.037762	-0.032827	-0.038091	-0.014077	-0.011774	-0.021972	-0.023617
0.013226	0.025726	-0.019669	-0.049604	-0.054209	-0.008485	-0.010459	-0.021314	-0.058157
-0.056512	0.057635	-0.039735	-0.042696	-0.045328	-0.009472	-0.019011	-0.013748	-0.055525
-0.12526	0.059609	-0.090395	-0.035788	-0.02888	-0.041709	-0.062433	-0.009143	-0.041709
-0.10059	0.092504	-0.03217	-0.025261	-0.023288	-0.058486	-0.060131	-0.017696	-0.030196
-0.077236	0.067504	0.031648	-0.016051	-0.020656	-0.037433	-0.029867	-0.052236	-0.029867
-0.056183	0.001384	0.049082	-0.011445	-0.010459	-0.015064	-0.012103	-0.056512	-0.013748
-0.049604	-0.045986	0.055332	-0.004537	-0.011445	-0.01309	-0.00355	-0.029209	-0.023946
-0.02888	-0.098947	0.082636	-0.024933	-0.038749	0.00895	0.010595	-0.018024	-0.027893
-0.021314	-0.087105	0.04678	-0.050262	-0.062433	0.014213	0.011581	-0.016051	-0.065065
-0.081842	-0.070657	-0.017038	-0.035788	-0.039735	0.007634	-0.002893	-0.002564	-0.066052
-0.11605	-0.053881	-0.056183	-0.018024	-0.013419	-0.014735	-0.031512	-0.003879	-0.041709
-0.029867	-0.057499	-0.094342	-0.007498	-0.004866	-0.046315	-0.054209	-0.019669	-0.022301
0.057964	-0.032498	-0.084473	0.003029	0.011581	-0.049933	-0.04763	-0.045328	-0.017367
0.08428	-0.022959	-0.068684	0.007963	0.019476	-0.034472	-0.029209	-0.059144	0.003687
0.11389	-0.065394	-0.05092	0.002371	0.011252	-0.02263	-0.021314	-0.051578	0.000397
0.13132	-0.093026	-0.046644	-0.01934	-0.013419	-0.019669	-0.01638	-0.042696	-0.010459
0.086254	-0.01934	-0.029209	-0.044341	-0.043354	-0.012103	-0.004866	-0.03217	-0.044341
-0.00355	0.038556	-0.019998	-0.055525	-0.046972	-0.001248	-0.004208	-0.023946	-0.061446
-0.077894	0.056977	-0.06046	-0.047301	-0.040393	-0.003222	-0.025261	-0.014735	-0.052236
-0.11803	0.082965	-0.073947	-0.031841	-0.032498	-0.046315	-0.061775	-0.009472	-0.034143
[truncated: 118,001 more rows]
