# Supplementary material for: Classification of deep vein thrombosis stages using convolutional neural network of electromyogram with vibrotactile stimulation toward developing an early diagnostic tool: A preliminary study on a pig model
Source: PLoS One. 2023 Feb 2;18(2):e0281219. doi: 10.1371/journal.pone.0281219 (PMC9894458; doi:10.1371/journal.pone.0281219)
Supplement: S2 File — (XLSX) [file pone.0281219.s002.xlsx]

## Sheet: Fig5
	Fig. 5
	P1-L	P1-R	P2-L	P2-R	P3-L	P3-R	P4-L	P4-R
	72.667	63.417	61.667	96.5	99.917	43.333	60	49.5
	Fig. 6
		CV #1	CV #2	CV #3	CV #4	CV #5	CV #6	CV #7	CV #8	CV #9	CV #10
	P1-L	56.667	64.259	67.222	71.667	75	70.37	70.185	70.926	71.481	67.593
	P1-R	62.407	50.37	45.37	50.741	73.333	66.667	68.148	71.111	71.111	65.741
	P2-L	68.519	68.889	71.111	71.667	71.296	71.667	73.148	71.296	67.222	62.037
	P2-R	62.222	66.111	82.593	77.407	83.333	73.704	83.148	78.704	87.778	75.556
	P3-L	65.926	77.593	77.593	74.63	78.889	70	67.222	66.481	70.926	69.815
	P3-R	52.963	58.704	50.185	57.037	57.037	58.704	52.593	57.407	55.741	51.296
	P4-L	92.222	93.889	93.704	95.741	96.111	91.667	93.519	87.963	91.296	82.593
	P4-R	78.519	77.963	76.296	83.148	83.704	83.519	72.593	86.481	79.259	70.926
	Fig. 9
		CV #1	CV #2	CV #3	CV #4	CV #5	CV #6	CV #7	CV #8	CV #9	CV #10
	P1-L	85.417	90.833	86.25	87.708	90.833	89.583	85.833	87.083	87.292	85.833
	P1-R	84.583	85.833	69.375	80.417	91.875	82.292	88.542	88.75	83.75	88.958
	P2-L	98.333	98.125	99.167	99.375	99.167	100	99.583	99.167	99.583	99.167
	P2-R	98.958	98.75	99.583	99.792	99.583	98.125	98.75	99.583	99.792	99.167
	P3-L	94.375	97.5	97.708	98.125	96.667	97.5	98.75	97.292	97.708	98.333
	P3-R	95.208	93.333	91.667	89.792	93.75	93.333	89.167	92.292	91.25	90
	P4-L	96.875	98.542	96.25	97.708	97.917	95.833	97.083	96.875	94.167	95
	P4-R	90.417	91.458	90.208	85.833	90.833	93.542	90	92.708	88.125	92.917
